# Supplementary material for: Knowledge and use of HIV pre-exposure prophylaxis among men who have sex with men in Berlin – A multicentre, cross-sectional survey
Source: PLoS One. 2018 Sep 13;13(9):e0204067. doi: 10.1371/journal.pone.0204067 (PMC6136827; doi:10.1371/journal.pone.0204067)
Supplement: S3 File — Age of respondents and qualitative data have been removed to ensure patient anonymity. (XLSX) [file pone.0204067.s003.xlsx]

## Sheet: Data set
No	Inst	Language	Knowl_1	Knowl_2_1	Knowl_2_2	Knowl_2_3	Knowl_2_4	Knowl_2_5	Knowl_2_6	Knowl_2_7a	Knowl_3	Intake_1	Intake_2_1	Intake_2_2	Intake_2_3	Intake_2_4	Intake_2_5	Intake_2_6a	Intent_1	Intent_2_1	Intent_2_2	Intent_2_3	Intent_2_4	Intent_2_5	Intent_2_6	Intent_2_7a	Intent_3_1	Intent_3_2	Intent_3_3	Intent_3_4	Intent_3_5	Risk_1	Risk_2_1	Risk_2_2	Risk_2_3	Risk_2_4	Risk_2_5	Risk_2_6a	Risk_2_7	Risk_3	Financ_1	Financ_2	SexBehav_1_1	SexBehav_1_2	SexBehav_1_3	Sexbehav_2	SexBehav_3	SexBehav_4	SexBehav_5
1	1	0	0	0	1	0	0	0	0	0	3	0	0	0	0	0	0	0	888	0	0	0	0	0	0	0	0	0	0	0	0	3	0	0	0	0	1	0	0	0	1	9	0	999	2015	0	0	4	4
2	1	0	0	0	0	1	0	0	0	0	2	0	1	0	0	0	0	0	4	0	0	1	1	0	0	0	0	0	1	0	0	1	0	1	0	0	0	0	0	3	1	1	0	999	2016	0	0	3	2
3	1	0	0	0	0	0	0	1	1	0	1	0	1	0	0	0	0	0	1	0	1	0	0	0	0	0	1	0	0	0	0	2	0	0	1	0	1	0	0	1	0	9	0	1	2018	0	0	5	4
4	1	0	1	1	0	0	0	0	0	0	2	0	1	0	0	0	0	0	2	0	0	0	1	0	0	0	0	0	1	0	0	1	0	0	1	0	1	0	0	2	0	0	0	999	2014	0	0	3	3
5	1	0	0	0	0	1	0	0	0	0	1	0	1	0	0	0	0	0	2	0	1	0	0	0	0	0	0	0	0	0	1	1	0	0	0	0	0	0	1	1	1	0	2	999	999	0	0	1	4
6	1	0	0	0	0	1	0	1	0	0	1	0	1	0	0	0	0	0	1	0	1	0	0	0	0	0	1	0	0	0	0	2	0	1	1	0	1	0	0	3	0	9	2	999	999	0	0	0	3
7	1	0	1	0	0	1	0	0	0	0	1	0	1	0	0	0	0	0	5	0	0	1	1	1	1	0	0	0	0	1	0	4	0	1	0	0	0	0	0	0	2	0	0	10	2017	0	0	0	1
8	1	0	0	0	0	0	0	1	0	0	1	0	1	0	0	0	0	0	1	0	0	0	0	1	0	0	1	0	0	0	0	1	0	0	0	0	0	0	1	1	3	9	0	3	2017	0	0	5	4
9	1	0	0	0	1	0	0	0	0	0	3	0	1	0	0	0	0	0	1	0	0	0	0	1	0	0	0	0	1	0	0	3	0	0	0	0	1	0	0	4	3	0	1	999	999	0	0	1	1
10	1	0	0	0	1	0	0	0	0	0	1	0	1	0	0	0	0	0	2	0	0	0	0	1	1	0	0	0	0	0	1	3	0	0	0	0	1	0	0	0	2	9	0	999	2016	0	0	3	3
11	1	0	1	1	0	0	0	0	0	0	3	0	1	0	0	0	0	0	4	0	0	0	0	1	0	0	0	0	0	0	1	3	0	0	0	0	0	0	1	4	1	9	2	999	999	0	0	0	3
12	1	0	1	1	0	0	0	0	0	0	3	0	1	0	0	0	0	0	4	0	0	0	0	1	0	0	0	0	0	0	1	3	0	0	0	0	0	0	1	4	1	9	2	999	999	0	0	0	3
13	1	0	0	0	1	0	0	0	0	0	3	0	1	0	0	0	0	0	1	0	1	0	0	0	0	0	0	0	0	0	1	3	0	0	0	0	0	0	1	1	1	9	0	2	2017	0	0	0	3
14	1	0	0	0	1	0	0	0	1	0	3	0	1	0	0	0	0	0	4	0	0	0	1	0	0	0	0	0	1	0	0	4	0	0	0	0	1	0	0	0	2	0	0	11	2017	0	0	1	4
15	1	0	0	0	1	0	0	1	0	0	1	0	1	0	0	0	0	0	4	0	0	1	0	1	1	0	0	1	0	0	0	3	0	1	0	0	1	0	0	2	2	0	0	11	2017	0	0	4	3
16	1	0	0	0	0	1	1	1	1	0	3	0	1	0	0	888	888	0	5	0	0	0	0	1	1	0	0	1	0	0	0	4	0	0	0	0	1	0	0	5	1	0	0	7	2017	0	1	3	3
17	1	0	0	0	0	0	0	1	0	0	0	0	1	0	0	0	0	0	888	0	1	0	0	0	0	0	1	0	0	0	0	0	0	0	0	0	0	0	1	1	0	9	0	4	2017	0	0	4	4
18	1	0	1	0	0	0	0	0	0	0	0	0	1	0	0	0	0	0	4	0	0	0	0	0	0	0	0	0	0	0	0	999	0	0	0	0	0	0	0	999	2	0	0	999	2000	0	0	1	1
19	1	0	0	0	0	1	0	0	0	0	3	0	1	0	0	0	0	0	4	0	0	0	1	0	0	0	0	0	1	0	0	3	0	0	1	0	1	1	0	3	0	0	0	8	2014	0	0	2	3
20	1	0	0	0	0	0	0	1	0	0	1	0	1	0	0	0	0	0	888	0	0	0	0	0	0	0	1	0	0	0	0	0	0	0	0	1	1	0	0	3	0	1	0	10	2015	0	0	3	0
21	1	0	0	0	1	0	0	0	0	1	3	0	1	0	0	0	0	0	1	0	1	0	0	0	0	0	0	0	0	1	0	3	0	1	0	0	1	0	0	2	0	1	0	3	2017	0	0	4	3
22	1	0	1	0	0	0	0	0	0	0	0	0	1	0	0	0	0	0	888	0	1	0	0	0	0	0	1	0	0	0	0	0	0	0	1	1	1	0	0	1	0	8	0	5	2017	0	0	5	4
23	1	0	0	0	0	0	0	1	0	0	0	0	1	0	0	0	0	0	2	0	0	0	0	1	0	0	0	0	1	0	0	1	0	0	0	0	1	0	0	1	3	2	0	5	2017	0	0	3	3
24	1	0	0	0	1	0	0	1	0	0	2	0	1	0	0	0	0	0	1	0	1	0	0	0	0	0	1	0	0	0	0	2	0	0	1	0	0	0	1	3	1	9	999	999	999	0	0	4	4
25	1	0	0	0	1	0	0	1	0	0	1	0	1	0	0	0	0	0	1	0	1	0	0	0	0	0	1	0	0	0	0	1	0	0	0	0	1	0	0	1	0	4	0	6	2017	0	0	5	4
26	1	0	0	0	1	0	0	1	1	0	1	0	1	0	0	0	0	0	2	0	0	0	1	1	1	0	0	0	0	0	1	3	0	1	0	0	1	0	0	4	3	0	0	11	2017	0	0	1	3
27	1	0	0	0	1	0	0	1	0	0	0	0	1	0	0	0	0	0	3	0	0	1	1	1	0	0	0	1	0	0	0	3	0	0	0	0	0	0	1	4	2	2	0	6	2017	0	0	5	3
28	1	0	0	0	0	0	0	0	1	0	1	0	1	0	0	0	0	0	4	0	0	1	1	0	1	0	0	1	0	0	0	2	0	0	0	0	1	0	0	0	2	0	0	10	2017	0	0	3	3
29	1	0	0	0	0	0	0	0	1	0	2	0	1	0	0	0	0	0	1	0	1	0	0	0	0	0	1	0	0	0	0	2	0	0	0	0	1	0	0	1	1	9	2	999	999	0	0	3	4
30	1	0	0	0	0	1	0	1	0	0	3	0	1	0	0	0	0	0	4	0	0	0	0	1	1	0	0	0	1	1	0	3	0	0	0	0	1	0	1	5	2	0	0	10	2017	0	0	5	1
31	1	0	1	0	0	0	0	0	0	0	0	0	1	0	0	0	0	0	4	0	0	1	1	1	0	0	0	0	0	1	0	2	0	0	1	0	1	0	0	2	2	0	0	10	2017	0	0	3	3
32	1	0	0	0	1	0	0	1	0	0	4	0	1	0	0	0	0	0	3	0	1	0	0	0	0	0	1	0	0	0	0	1	0	0	0	0	1	0	0	1	1	0	0	10	2015	0	0	1	4
33	1	0	0	0	0	0	0	1	0	0	1	0	1	0	0	0	0	0	3	0	0	0	0	1	0	0	0	1	0	0	0	2	0	1	0	0	1	0	0	2	2	0	0	6	2017	0	0	0	3
34	1	0	0	0	0	1	0	0	0	0	3	0	1	0	0	0	0	0	2	0	0	0	0	1	0	0	0	0	0	1	0	3	0	1	0	0	0	0	0	2	2	0	1	999	999	0	0	3	0
35	1	0	0	0	1	1	0	1	0	0	3	0	1	0	0	0	0	0	2	0	0	0	0	1	0	0	0	1	0	0	0	2	0	0	0	0	1	0	0	2	1	3	0	8	2017	0	0	3	4
36	1	0	0	0	0	1	0	1	0	0	2	0	1	0	0	0	0	0	2	0	0	0	1	0	0	0	0	0	1	0	0	1	0	0	1	0	0	0	0	2	2	1	2	999	999	0	0	3	3
37	1	0	1	0	0	0	0	0	0	0	0	0	1	0	0	0	0	0	3	0	0	0	1	0	0	0	0	0	1	0	0	2	0	0	0	1	1	0	0	888	2	0	0	11	2016	0	0	4	3
38	1	0	1	0	1	0	0	1	1	0	3	0	1	0	0	0	0	0	2	0	0	1	1	0	0	0	0	0	1	0	0	2	0	1	0	0	0	0	0	2	1	0	0	999	2016	0	0	3	2
39	1	0	0	0	1	0	0	1	0	0	2	0	1	0	0	0	0	0	4	0	0	0	0	0	1	0	0	0	1	0	0	3	0	1	0	0	1	0	0	5	2	0	0	11	2017	0	0	2	2
40	1	0	1	0	0	0	0	0	0	0	0	0	1	0	0	0	0	0	2	0	0	0	0	1	0	0	0	0	1	0	0	1	0	0	0	0	1	0	0	1	1	1	2	999	999	0	0	0	3
41	1	0	0	0	1	0	0	0	0	0	0	0	1	0	0	0	0	0	3	0	0	1	0	0	0	0	0	0	0	0	1	1	0	0	1	1	0	0	0	3	2	1	0	999	2017	0	0	4	4
42	1	0	0	0	1	0	0	1	0	0	2	0	1	0	0	0	0	0	4	0	0	1	0	0	0	0	0	1	0	0	0	3	0	1	0	0	1	0	0	4	2	1	2	999	999	0	0	3	2
43	1	0	0	0	0	0	0	1	0	0	0	0	1	0	0	0	0	0	1	0	1	0	0	0	0	0	0	0	0	0	1	0	0	0	0	0	0	0	1	1	0	9	0	9	2017	0	0	3	4
44	1	0	1	0	0	0	0	0	0	0	0	0	1	0	0	0	0	0	2	0	0	1	1	1	0	0	0	0	0	0	1	2	0	0	0	0	0	0	1	3	0	2	0	999	2003	0	0	5	4
45	1	0	0	0	0	0	0	1	0	1	1	0	1	0	0	0	0	0	1	0	1	0	1	0	0	0	1	0	0	0	0	1	0	1	0	0	1	0	0	1	3	9	0	10	2017	0	0	3	4
46	1	0	0	0	1	1	1	0	0	0	3	0	1	0	0	0	0	0	5	0	0	1	1	1	1	0	888	888	888	888	888	1	0	0	0	0	1	1	0	4	0	0	0	10	2016	0	0	5	3
47	1	0	0	0	0	1	0	1	0	1	2	0	1	0	0	0	0	0	5	0	0	0	1	1	1	0	0	1	0	0	0	3	0	1	0	0	0	0	0	2	2	0	0	2	2017	0	0	2	3
48	1	0	0	0	0	0	0	1	1	1	4	0	1	0	0	0	0	0	2	0	0	0	1	0	0	0	0	0	1	0	0	3	0	0	1	0	0	0	0	4	1	1	0	12	2017	0	0	5	4
49	1	0	0	0	1	1	0	1	1	0	3	0	1	0	0	0	0	0	5	0	0	1	0	0	0	0	0	0	1	0	0	3	0	1	0	0	0	0	0	4	2	0	0	999	2017	0	1	4	3
50	1	0	0	0	1	0	0	1	0	0	1	0	1	0	0	0	0	0	3	0	0	1	0	1	0	1	0	0	0	1	0	3	0	1	1	0	1	0	0	1	2	9	0	8	2017	0	0	4	3
51	1	1	0	0	1	1	0	1	1	0	3	0	1	0	0	0	0	0	2	0	0	0	1	0	0	0	0	0	0	0	0	3	0	1	1	0	1	0	0	1	1	0	0	10	2016	0	0	5	4
52	1	0	0	0	0	1	0	0	1	0	3	3	0	1	0	0	0	0	0	1	0	0	0	0	0	0	0	0	0	1	0	4	0	1	0	0	1	0	0	0	2	0	0	11	2017	0	1	3	2
53	1	0	0	0	0	0	1	1	0	0	1	0	1	0	0	0	0	0	4	0	0	0	1	0	0	0	0	0	1	0	0	3	0	0	1	0	1	0	0	2	2	1	0	6	2017	0	0	1	3
54	1	0	1	1	0	0	0	0	0	0	999	0	1	0	0	0	0	0	2	0	1	1	0	0	0	0	888	888	888	888	888	0	0	0	0	0	0	0	1	1	3	9	0	999	2017	0	0	2	3
55	1	0	1	1	0	0	0	0	0	0	1	0	1	0	0	0	0	0	4	0	0	1	0	0	0	0	0	0	1	0	0	3	0	0	0	0	0	0	1	4	2	2	0	12	2017	0	0	4	1
56	1	0	0	0	1	0	0	1	1	0	3	0	1	0	0	0	0	0	5	0	0	0	0	1	0	0	0	1	0	1	0	4	0	1	0	0	1	0	0	2	2	1	0	6	2017	0	0	1	4
57	1	0	0	0	1	0	0	1	1	0	3	1	0	0	1	0	0	0	5	0	0	0	0	0	1	0	0	0	0	1	0	4	0	1	0	0	0	0	0	3	2	0	0	1	2018	0	0	2	1
58	1	0	0	0	1	1	0	0	0	0	2	0	1	0	0	0	0	0	2	0	0	0	0	0	0	1	0	0	1	1	0	0	0	0	0	1	0	0	0	1	2	1	0	999	2016	0	0	5	4
59	1	0	0	0	0	0	0	1	1	0	3	0	1	0	0	0	0	0	3	888	0	0	0	0	0	0	0	0	0	1	0	3	0	1	0	0	1	0	0	5	2	0	0	1	2018	0	0	4	3
60	1	0	0	0	0	1	0	1	0	0	4	2	0	1	0	0	0	0	0	1	0	0	0	0	0	0	0	0	1	0	0	4	0	1	0	0	1	0	0	4	2	0	0	10	2017	0	1	2	2
61	0	1	0	0	1	0	0	0	0	0	2	0	1	0	0	0	0	0	2	0	0	0	0	0	0	1	0	0	1	0	0	3	0	0	0	0	1	0	0	4	2	0	0	8	2014	0	0	4	2
62	0	1	0	0	1	0	0	0	0	0	2	0	1	0	0	0	0	0	2	0	0	0	1	0	0	0	0	0	0	1	0	3	0	0	0	0	0	0	1	1	2	1	0	888	2017	999	1	4	3
63	0	1	0	0	1	1	0	0	0	0	2	0	1	888	0	0	0	0	3	0	0	0	0	1	0	0	1	0	0	0	0	4	0	1	0	0	0	0	0	2	3	2	0	2	2011	2	0	3	0
64	0	0	0	0	1	1	0	1	0	0	4	2	0	1	1	0	0	0	5	0	0	0	0	1	1	0	0	0	1	0	0	4	0	0	0	0	1	0	0	4	2	0	0	888	2017	0	1	2	3
65	0	0	0	0	0	0	0	0	0	1	1	0	1	0	0	0	0	0	4	0	0	1	1	0	1	0	0	0	1	0	0	2	0	0	0	0	0	0	1	3	2	9	0	11	2017	0	0	3	4
66	0	0	0	0	1	0	0	0	0	0	0	0	1	0	0	0	0	0	5	0	0	1	1	0	1	0	0	0	1	0	0	1	0	1	0	0	0	0	0	2	2	0	0	12	2017	0	0	3	2
67	0	0	0	0	0	0	0	1	1	0	1	0	1	0	0	0	0	0	3	0	0	1	1	0	0	0	0	0	0	0	1	2	0	1	0	0	1	0	0	1	3	0	0	11	2017	0	1	2	3
68	0	0	1	1	0	0	0	0	0	0	0	0	1	0	0	0	0	0	3	0	0	1	0	0	0	0	0	0	0	0	1	2	0	0	0	0	0	0	1	2	2	1	1	999	999	0	0	3	2
69	0	1	0	0	1	0	1	1	1	0	4	2	0	0	1	0	0	0	0	1	0	0	0	0	0	0	0	0	1	0	0	4	0	1	0	0	1	0	0	2	1	1	0	8	2017	0	0	1	3
70	0	0	0	0	0	0	0	1	1	1	3	0	1	0	0	0	0	0	4	0	0	0	1	0	1	0	0	0	1	1	0	3	0	1	0	0	1	0	0	5	2	0	0	11	2017	2	1	3	1
71	0	0	0	0	1	0	0	1	0	0	1	0	1	0	0	0	0	0	2	0	0	1	1	0	0	0	0	0	0	0	1	2	0	0	1	0	0	1	0	4	2	0	0	12	2017	0	0	5	3
72	0	0	0	0	1	0	0	0	0	0	1	0	1	0	0	0	0	0	2	0	0	0	1	0	0	0	0	0	1	0	0	3	0	1	1	0	1	0	0	4	0	0	0	12	2017	0	0	3	3
73	0	0	0	0	1	0	1	0	0	0	3	0	1	0	0	0	0	0	2	0	0	0	1	0	0	0	0	0	1	1	0	1	0	0	0	0	1	0	0	4	2	1	0	6	15	2	0	2	3
74	0	0	0	0	1	0	0	0	0	0	1	0	1	0	0	0	0	0	3	0	0	1	0	0	0	0	0	0	0	0	1	2	0	0	0	0	0	0	1	1	2	1	0	888	2017	0	0	3	3
75	0	0	0	0	1	0	0	1	0	0	0	0	1	0	0	0	0	0	2	0	1	0	0	0	0	0	1	0	0	0	0	0	0	0	0	0	1	0	0	1	3	9	0	999	2011	2	0	4	999
76	0	0	0	0	0	0	1	1	0	0	1	0	1	0	0	0	0	0	2	0	0	0	1	0	1	0	0	0	0	0	1	1	0	0	1	1	1	0	0	3	2	0	0	11	2016	0	1	1	3
77	0	0	0	0	0	0	1	0	0	0	3	0	1	0	0	0	0	0	2	0	0	0	1	0	0	1	1	0	0	0	0	3	0	0	0	0	1	0	0	2	2	1	0	10	2017	0	0	4	3
78	0	0	0	0	0	0	0	0	0	0	2	0	1	0	0	0	0	0	5	0	0	0	0	0	1	0	0	0	0	1	0	0	0	0	0	0	0	0	1	0	2	0	0	12	2017	2	0	2	3
79	0	0	0	0	1	0	0	1	1	0	3	0	1	0	0	0	0	0	5	888	0	0	0	0	0	0	0	0	0	1	0	4	0	0	0	0	1	0	0	2	2	0	0	6	2017	0	0	3	3
80	0	1	0	0	0	0	0	1	0	0	2	0	1	0	0	0	0	0	3	0	0	1	0	0	0	0	0	0	1	0	0	3	0	1	0	0	0	0	0	3	2	0	0	9	2016	0	0	3	3
81	0	1	0	0	1	0	0	1	1	0	3	0	1	0	0	0	0	0	4	0	0	0	0	0	1	0	0	1	0	0	0	3	0	0	0	0	1	1	0	4	2	0	0	11	2016	2	0	2	1
82	0	1	0	0	0	0	0	1	0	0	3	0	1	0	0	0	0	0	4	0	0	0	0	0	1	0	0	1	0	0	0	3	0	0	0	0	1	0	0	2	2	9	0	12	2017	0	0	2	1
83	0	0	0	1	0	0	0	0	0	0	0	0	1	0	0	0	0	0	1	0	1	1	0	0	0	0	1	0	0	0	0	3	0	0	0	0	1	0	0	1	2	0	0	10	2017	0	0	3	3
84	0	1	0	0	0	0	0	0	0	1	4	3	0	0	1	0	0	0	0	1	0	0	0	0	0	0	0	1	0	0	0	4	1	0	0	0	0	0	0	1	2	0	0	9	2017	0	0	3	3
85	0	0	0	0	1	0	0	0	1	0	0	0	1	0	0	0	0	0	2	0	0	0	0	0	1	0	0	0	1	1	0	2	0	0	0	0	0	0	1	4	2	0	0	10	2017	0	0	2	3
86	0	0	0	0	1	0	1	1	0	1	3	0	1	0	0	0	0	0	5	0	0	0	0	1	1	0	0	0	0	1	0	4	0	1	1	0	1	0	0	5	2	0	0	10	2017	2	1	2	1
87	0	0	0	0	1	0	0	1	0	0	1	0	1	0	0	0	0	0	3	0	0	0	1	0	1	0	0	0	0	1	0	3	0	1	0	1	1	0	0	4	2	0	0	10	2017	0	0	3	3
88	0	0	0	0	1	0	0	0	0	0	3	0	1	0	0	0	0	0	4	0	0	0	1	0	1	0	0	0	1	1	0	3	0	1	0	0	1	0	0	5	2	0	0	10	2017	0	0	4	3
89	0	1	0	0	1	0	0	1	0	0	4	3	0	0	1	0	0	0	5	1	0	0	0	0	0	0	0	0	0	1	0	4	0	0	0	0	1	0	0	4	2	0	0	888	2017	0	1	2	2
90	0	1	0	0	0	1	0	0	0	0	4	3	0	0	1	0	0	0	5	1	0	0	0	0	0	0	0	1	0	0	0	4	0	1	0	0	1	0	0	4	1	0	0	10	2017	0	1	4	2
91	0	0	1	1	0	0	0	0	0	0	0	0	1	0	0	0	0	0	888	888	0	0	0	0	0	0	1	0	0	0	0	0	0	1	0	0	1	0	0	888	0	0	0	888	2017	0	1	5	4
92	0	1	0	0	0	0	0	0	0	1	3	1	0	0	0	1	0	0	3	0	0	0	1	0	1	0	0	0	0	0	1	888	0	1	1	0	1	0	0	888	2	0	0	6	2017	0	0	5	4
93	0	0	1	0	0	0	0	0	0	0	999	999	0	0	0	0	0	0	3	0	0	0	0	1	1	0	0	0	1	0	0	2	0	0	0	0	0	0	0	4	2	0	0	11	2017	2	0	0	3
94	0	0	0	0	1	0	0	0	0	0	1	0	1	0	0	0	0	0	3	0	0	1	1	0	1	0	0	0	1	0	0	2	0	0	0	0	0	0	1	4	2	0	888	999	999	0	0	4	2
95	0	1	0	0	1	0	0	0	0	0	1	0	1	0	0	0	0	0	5	0	0	0	0	0	1	0	0	0	0	0	1	4	0	1	0	0	0	0	0	2	2	0	2	999	999	0	0	3	2
96	0	0	0	0	1	0	0	1	0	0	2	0	1	0	0	0	0	0	4	0	0	1	1	0	0	0	0	0	1	0	0	3	0	1	0	0	1	0	0	4	2	0	0	9	2017	0	0	3	1
97	0	1	1	0	0	0	0	0	0	0	2	0	1	0	0	0	0	0	3	0	0	0	0	0	1	0	0	0	0	1	0	2	0	0	0	0	0	0	1	3	2	0	0	10	2016	0	1	0	2
98	0	0	0	0	1	0	0	1	0	0	3	0	1	0	0	0	0	0	5	0	0	1	0	0	0	0	0	1	0	0	0	4	0	0	0	0	0	0	1	999	0	0	0	3	2017	999	0	999	999
99	0	1	0	0	1	0	0	1	1	0	3	0	1	0	0	0	0	0	2	0	0	0	1	0	0	0	1	0	0	0	0	1	0	0	1	0	1	0	0	2	3	1	0	5	2017	0	0	3	4
100	0	1	0	0	1	1	0	0	0	0	2	0	1	0	0	0	0	0	4	0	0	0	0	1	1	0	0	0	0	1	0	4	0	0	0	1	1	0	0	1	2	3	0	11	2017	0	0	1	3
101	0	0	0	0	1	0	0	0	0	0	4	1	0	0	0	0	1	0	5	0	0	0	0	1	1	0	0	1	0	0	0	4	0	0	0	0	0	1	0	1	2	0	0	10	2017	0	0	3	4
102	0	1	0	0	1	0	1	1	0	0	3	0	1	0	0	0	0	0	2	0	1	0	0	0	0	0	1	0	0	0	0	4	0	1	0	0	1	1	0	3	1	1	0	10	2017	2	0	3	3
103	0	0	0	0	1	0	0	0	1	0	2	0	1	0	0	0	0	0	3	0	0	0	1	1	1	0	0	0	1	1	0	3	0	0	0	0	1	0	0	0	2	0	0	4	2016	0	0	5	3
104	0	1	0	0	1	0	0	1	0	0	2	0	1	0	0	0	0	0	3	0	0	0	1	0	0	0	0	0	0	1	0	3	0	0	1	0	1	1	0	1	3	0	0	3	2017	0	0	2	3
105	0	0	0	0	0	0	0	0	1	0	1	0	1	0	0	0	0	0	2	0	0	1	0	0	0	0	0	0	0	0	1	2	0	0	0	0	0	0	1	2	2	9	2	999	999	0	0	4	4
106	0	0	0	0	1	0	0	0	0	0	3	0	1	0	0	0	0	0	5	0	0	0	0	1	1	0	0	0	1	0	0	3	0	0	0	0	1	0	0	5	2	0	0	7	2017	0	0	5	2
107	0	0	0	0	1	1	0	1	0	0	3	0	1	0	0	0	0	0	2	0	0	0	1	0	1	1	0	0	1	0	0	3	0	1	0	0	1	0	0	4	2	1	0	10	2017	0	0	4	2
108	0	0	0	0	1	0	0	1	0	0	2	0	1	0	0	0	0	0	5	0	0	1	0	0	0	0	0	1	0	0	0	3	0	1	0	0	0	0	0	3	2	0	0	888	2017	2	0	3	2
109	0	0	0	0	1	0	0	1	0	1	2	0	1	0	0	0	0	0	4	0	0	1	1	1	1	0	0	0	0	1	0	4	0	0	0	0	1	0	0	4	2	0	0	10	2017	0	0	1	4
110	0	0	0	0	1	0	0	0	0	0	0	0	1	0	0	0	0	0	3	0	0	1	1	0	1	0	0	0	1	0	0	3	0	0	1	0	0	0	0	3	2	0	0	10	2017	2	0	1	3
111	0	1	0	0	0	1	0	0	0	0	4	3	0	0	1	0	0	0	5	1	0	0	0	0	0	0	0	1	0	0	0	4	0	1	0	0	0	0	0	2	2	0	0	10	2017	0	0	3	4
112	0	1	0	0	0	0	1	0	0	0	4	3	0	0	1	0	0	0	5	1	0	0	0	0	0	0	0	1	0	0	0	4	0	1	0	0	1	0	0	2	1	0	0	10	2017	0	0	3	3
113	0	0	0	0	0	1	0	0	0	0	3	1	0	0	0	1	0	0	2	0	0	0	0	0	0	1	0	0	1	0	0	2	0	1	0	0	1	0	0	1	2	1	0	10	2017	999	0	3	3
114	0	0	1	0	0	0	0	0	0	0	3	0	1	0	0	0	0	0	4	0	0	1	1	0	1	0	0	0	1	1	0	3	0	0	0	1	1	0	0	4	1	0	0	10	2017	0	0	4	3
115	0	1	0	0	0	0	0	1	0	1	4	0	1	0	0	0	0	0	4	0	0	0	1	0	1	0	0	0	0	1	0	3	0	0	0	0	1	0	0	1	2	0	0	8	2017	2	0	4	3
117	0	0	0	0	0	0	0	1	1	0	2	0	1	0	0	0	0	0	2	0	0	0	1	0	0	0	0	0	1	0	0	1	0	0	1	0	0	0	0	4	2	9	0	11	2017	0	0	3	3
118	0	0	0	0	1	0	0	0	1	0	2	0	1	0	0	0	0	0	3	0	0	1	1	0	0	0	0	0	0	1	0	1	0	0	0	0	1	0	0	4	2	1	0	4	2017	0	0	4	3
119	0	0	0	0	1	0	0	0	0	0	0	0	1	0	0	0	0	0	1	0	0	1	1	0	0	1	0	0	1	1	0	2	0	0	0	0	0	0	1	3	2	1	0	11	2017	0	0	5	3
120	0	0	0	0	1	0	0	0	1	0	2	0	1	0	0	0	0	0	2	0	0	0	1	0	1	0	0	0	0	1	0	1	0	1	0	1	0	0	0	3	0	9	0	11	2017	0	0	2	3
121	0	0	0	0	0	0	1	0	0	0	2	0	1	0	0	0	0	0	2	0	0	0	1	0	1	0	0	0	1	0	0	3	0	0	0	0	1	0	0	999	0	1	0	888	2017	0	0	1	4
122	0	1	0	0	1	1	0	0	0	0	3	0	1	0	0	0	0	0	3	0	0	0	0	0	0	1	0	0	1	0	0	3	0	0	1	0	1	0	0	4	888	0	888	888	888	999	0	2	3
123	0	1	0	0	1	0	0	0	0	0	1	0	1	0	0	0	0	0	2	0	0	1	1	1	1	0	0	0	0	1	0	3	0	0	0	0	0	0	1	2	2	0	0	3	2018	0	0	3	1
124	0	0	0	0	0	0	0	1	1	1	3	0	1	0	0	0	0	0	2	0	0	0	1	0	0	0	0	0	1	0	0	3	0	0	1	0	1	0	0	5	0	0	0	6	2012	0	0	5	1
125	0	0	0	0	0	0	0	0	0	0	0	0	1	0	0	0	0	0	2	0	0	1	0	0	0	0	0	0	0	0	1	1	0	0	0	0	0	0	1	3	2	0	0	2	2018	0	0	3	2
126	0	0	0	0	0	0	0	1	0	0	2	0	1	0	0	0	0	0	4	0	0	1	0	0	0	0	0	0	0	1	0	3	0	0	0	0	1	0	0	2	2	2	0	7	2017	2	0	1	2
127	0	0	0	0	1	0	0	0	0	0	1	0	1	0	0	0	0	0	1	0	1	0	0	1	0	0	0	1	0	0	0	0	0	1	1	1	1	0	0	1	0	0	0	5	2017	0	0	1	4
128	0	0	0	0	1	0	0	1	1	0	1	0	1	0	0	0	0	0	3	0	0	0	0	1	0	0	0	0	1	0	0	3	0	0	1	0	0	0	0	4	2	0	0	5	2017	0	0	4	3
129	0	0	0	0	0	0	0	1	0	0	1	0	1	0	0	0	0	0	2	0	0	0	0	0	0	1	0	0	0	0	1	2	0	0	0	0	0	0	1	2	2	9	0	1	2018	0	0	3	3
130	0	0	0	0	1	0	1	0	1	0	1	0	1	0	0	0	0	0	3	0	0	1	1	0	0	0	0	0	0	0	1	3	0	0	0	0	0	0	1	2	2	9	0	1	2017	2	1	3	3
131	0	0	0	0	1	0	1	0	1	0	3	0	1	0	0	0	0	0	4	0	0	0	0	1	1	0	0	0	0	0	1	3	0	1	0	0	1	0	0	3	2	0	0	1	2018	0	0	4	4
132	0	0	0	0	1	0	1	1	1	0	2	0	1	0	0	0	0	0	2	0	1	0	0	0	0	0	0	0	1	0	0	3	0	1	1	0	1	0	0	3	2	0	0	1	2018	0	0	4	1
133	0	0	1	0	0	0	0	0	0	0	0	0	1	0	0	0	0	0	4	0	0	0	1	0	1	0	0	0	1	1	0	3	0	0	0	0	1	0	0	4	2	1	1	999	999	0	0	4	2
134	0	0	0	0	1	0	0	1	0	0	1	0	1	0	0	0	0	0	2	0	0	0	0	1	0	0	0	1	0	0	0	4	0	1	0	0	1	0	0	4	2	0	0	1	2018	0	0	2	4
135	0	0	0	0	1	0	0	0	0	0	0	0	1	0	0	0	0	0	888	0	0	0	1	1	1	0	0	1	0	0	0	2	0	0	0	0	0	0	1	4	1	0	0	1	2018	2	0	4	1
136	1	0	0	0	0	0	0	1	1	1	4	0	1	0	0	0	0	0	5	0	0	0	0	1	0	0	0	1	0	0	0	4	0	0	0	0	1	0	0	1	2	2	2	999	999	2	0	0	2
137	1	0	1	0	0	0	0	0	0	0	0	0	0	0	0	0	0	0	4	0	0	1	1	0	0	0	0	1	0	0	0	2	0	0	0	0	0	0	1	3	2	1	1	999	999	2	0	2	1
138	1	0	0	0	1	0	0	0	0	0	2	1	0	0	1	0	1	0	4	0	0	0	0	1	0	0	0	1	1	0	0	2	0	0	0	0	1	0	0	4	999	999	999	999	999	999	999	999	999
139	1	0	0	0	0	0	0	0	1	0	1	0	1	0	0	0	0	0	1	0	0	1	1	0	1	0	0	0	1	0	0	3	0	1	0	0	1	0	0	4	2	0	0	1	2018	0	0	3	3
140	1	0	0	0	0	1	0	1	0	0	4	0	1	0	0	0	0	0	1	0	1	0	0	0	0	0	1	0	0	0	0	4	0	1	1	0	1	0	0	4	2	0	2	999	999	0	0	2	4
141	1	0	0	0	1	1	0	1	1	0	3	0	1	0	0	0	0	0	2	0	0	0	1	0	0	0	0	1	0	0	0	3	0	0	1	0	1	0	0	4	3	0	0	10	2017	0	0	2	2
142	1	0	0	0	1	1	0	0	0	0	1	0	1	0	0	0	0	0	4	0	0	1	0	0	1	0	0	0	1	0	0	3	1	0	0	0	0	0	0	5	2	0	2	999	999	0	0	3	1
143	1	0	0	0	1	0	0	1	0	1	3	0	1	0	0	0	0	0	4	0	0	0	1	0	1	0	0	0	1	0	0	4	0	1	0	0	0	0	0	4	2	0	0	999	2018	2	0	0	2
144	1	0	0	0	1	1	0	0	0	0	2	1	0	0	0	1	0	0	3	0	0	1	1	1	0	0	0	0	1	1	0	3	0	1	0	0	1	0	0	3	999	999	999	999	999	999	999	999	999
145	1	0	0	0	1	0	0	1	0	0	3	0	1	0	0	0	0	0	4	0	0	0	0	1	0	0	0	0	1	0	0	3	0	1	0	0	0	0	0	5	2	0	0	3	2017	0	0	0	4
146	1	0	0	0	0	1	0	1	0	1	2	0	1	0	0	0	0	0	1	0	1	0	0	0	0	0	0	0	0	0	0	999	0	0	0	0	0	0	1	1	1	0	0	888	2014	0	0	0	999
147	1	0	0	0	1	0	0	0	0	0	2	0	1	0	0	0	0	0	3	0	0	0	0	1	0	0	0	0	0	0	1	2	0	0	0	0	0	0	1	3	2	0	999	999	999	0	0	4	4
148	1	0	0	0	0	0	0	0	0	1	1	0	1	0	0	0	0	0	3	0	0	1	0	0	0	0	0	0	1	0	0	2	0	0	0	0	1	0	0	2	0	0	0	999	2017	0	0	4	3
149	1	0	0	0	0	0	0	1	0	0	2	0	1	0	0	0	0	0	4	0	0	0	1	1	1	0	0	0	0	1	0	3	0	0	0	0	1	0	0	5	2	0	0	8	2016	0	0	2	3
150	1	0	0	0	1	0	0	1	0	0	3	0	1	0	0	0	0	0	4	0	0	1	1	0	0	0	0	0	1	1	0	3	0	0	0	0	1	0	0	4	2	0	0	888	2015	0	0	3	3
151	1	0	0	0	1	0	0	1	0	0	3	0	1	0	0	0	0	0	4	0	0	1	0	1	0	0	0	0	0	1	0	3	0	1	0	0	1	0	0	2	2	0	1	999	999	2	0	1	2
152	1	0	0	0	0	0	0	1	0	1	3	0	1	0	0	0	0	0	5	0	0	0	0	1	1	0	0	0	0	1	0	3	0	0	0	0	0	0	1	2	2	1	0	8	2017	0	0	3	4
153	1	0	0	0	0	1	0	1	1	0	3	0	1	0	0	0	0	0	4	0	0	0	1	0	0	0	0	1	0	0	0	3	0	0	1	0	1	0	0	4	2	0	0	1	2018	0	0	4	1
154	1	0	0	0	1	0	0	1	1	0	4	3	0	1	0	1	0	0	0	1	0	0	0	0	0	0	0	0	0	1	0	4	0	1	0	0	1	0	0	4	3	0	0	1	2018	0	0	2	3
155	1	0	0	0	0	1	1	1	0	0	4	2	0	1	0	0	0	0	0	1	0	0	0	0	0	0	0	0	1	0	0	4	0	1	0	0	1	0	0	5	2	1	0	12	2017	0	0	1	1
156	1	0	0	0	0	0	0	0	1	0	1	0	1	0	0	0	0	0	4	0	0	0	1	1	0	0	0	1	1	0	0	999	0	1	0	0	1	0	0	2	2	1	0	2	2018	0	0	1	3
157	1	1	0	0	1	0	0	1	0	1	2	0	1	0	0	0	0	0	5	0	0	0	1	0	0	0	0	1	0	1	0	4	0	0	0	0	0	0	1	5	2	0	0	888	2017	0	1	5	3
158	1	0	0	0	0	1	0	0	0	1	3	1	0	0	0	1	0	1	3	0	0	0	1	1	0	0	88	888	888	888	888	2	0	1	0	0	1	0	0	1	3	9	0	999	2017	0	0	2	4
159	1	1	0	0	0	0	0	1	0	0	3	0	1	0	0	0	0	0	2	0	1	0	0	0	0	0	1	0	0	0	0	2	0	0	0	0	1	0	0	1	0	999	0	4	2017	0	0	5	3
160	1	0	1	0	0	0	0	0	0	0	0	0	1	0	0	0	0	0	2	0	0	0	0	0	1	0	0	0	0	1	0	2	0	1	0	0	0	0	0	4	2	1	888	888	888	0	0	3	3
161	1	0	0	0	1	0	0	0	0	0	1	0	1	0	0	0	0	0	2	0	0	1	0	0	0	0	0	0	1	0	0	2	0	0	0	0	0	0	1	3	1	9	999	999	999	0	0	5	4
162	1	0	1	0	0	0	0	0	0	0	0	0	1	0	0	0	0	0	4	0	0	1	1	0	0	0	0	0	1	0	0	2	0	0	0	0	0	0	1	5	2	0	0	3	2017	0	0	0	3
163	1	0	1	0	0	0	0	0	0	0	0	0	1	0	0	0	0	0	4	0	0	1	0	0	0	0	0	1	0	0	0	3	0	1	0	0	0	0	0	1	1	1	0	10	2017	0	0	5	3
164	1	0	0	0	1	1	0	0	1	0	2	0	1	0	0	0	0	0	3	0	0	1	1	1	0	0	0	0	1	0	0	3	0	0	0	0	0	0	1	4	2	1	0	3	2017	0	0	2	1
165	1	1	0	0	1	0	0	0	0	0	3	0	1	0	0	0	0	0	3	0	0	0	1	0	1	1	0	0	1	0	0	3	0	0	0	0	1	0	0	888	2	0	0	12	2017	0	1	2	0
166	1	1	0	0	1	0	0	0	0	0	0	1	0	0	0	0	0	0	3	0	0	0	1	0	1	0	0	1	0	0	0	3	0	0	0	0	1	0	0	4	999	999	999	999	999	999	999	999	999
167	1	0	0	0	0	0	0	1	0	0	1	0	1	0	0	0	0	0	5	0	0	1	1	0	1	0	0	0	1	0	0	3	0	0	0	0	0	0	1	4	2	0	0	10	2015	0	0	2	4
168	1	0	0	0	0	1	0	1	0	1	2	0	1	0	0	0	0	0	4	0	0	0	1	0	1	0	0	0	0	0	0	3	0	1	0	0	1	0	0	4	2	0	0	10	2017	0	1	3	1
169	1	0	0	0	0	0	0	1	1	0	1	0	1	0	0	0	0	0	3	0	0	0	0	0	1	0	0	0	1	0	0	3	0	1	0	0	0	0	0	4	888	9	999	999	999	0	0	2	3
170	1	0	0	0	1	0	0	0	0	0	0	0	1	0	0	0	0	0	3	0	0	0	0	1	1	0	888	888	888	888	888	2	0	0	1	0	1	0	0	4	2	0	0	888	2017	0	1	4	3
171	1	0	0	0	1	0	0	1	0	0	2	0	1	0	0	0	0	0	4	0	0	1	1	0	0	0	0	0	0	1	0	3	0	0	1	0	1	0	0	5	2	0	0	5	2017	0	0	4	3
172	1	0	0	0	1	1	0	1	0	0	3	0	1	0	0	0	0	0	5	0	0	0	1	0	1	0	0	0	1	0	0	3	0	1	0	0	0	0	0	3	2	2	0	12	2017	0	1	4	3
173	1	0	1	0	0	0	0	0	0	0	0	0	1	0	0	0	0	0	4	0	0	0	0	1	0	0	0	0	0	0	1	2	0	0	0	0	0	0	0	3	2	0	0	10	2017	0	1	4	3
174	1	0	0	0	0	1	0	1	0	0	3	0	1	0	0	0	0	0	4	0	0	0	1	0	0	0	0	0	1	0	0	3	0	0	1	0	1	0	0	4	2	1	0	1	2017	0	0	3	4
175	1	0	0	0	0	0	1	1	1	0	4	1	0	1	0	0	0	0	0	1	0	0	0	0	0	0	0	0	1	0	0	4	0	0	0	0	1	0	0	4	2	1	0	2	2018	0	1	2	2
176	1	0	1	1	0	0	0	0	0	0	0	0	1	0	0	0	0	0	1	0	0	1	0	1	0	0	0	0	0	0	1	2	0	0	0	0	0	0	1	1	0	9	0	11	2017	0	0	3	4
177	1	0	0	0	1	0	0	1	1	0	1	0	1	0	0	0	0	0	3	0	0	1	1	0	0	0	0	0	0	1	0	2	0	1	1	0	1	0	0	4	2	0	0	1	2014	0	0	3	3
178	1	0	0	0	1	0	0	0	0	0	4	0	1	0	0	0	0	0	5	0	0	0	1	0	0	0	0	0	0	1	0	4	0	0	1	0	0	0	0	5	2	0	0	10	2017	0	0	3	2
179	1	1	0	0	1	1	0	0	0	0	0	1	0	0	0	0	0	0	3	0	0	0	0	1	0	0	0	0	1	1	0	3	0	0	0	0	1	0	0	3	2	0	0	888	2017	0	1	4	0
180	1	0	0	0	1	0	1	1	1	0	3	0	1	0	0	0	0	0	4	0	0	0	0	1	1	0	0	0	1	0	0	3	0	0	0	0	1	0	0	4	2	0	0	10	2017	0	1	2	1
181	1	0	0	0	0	0	0	1	0	0	1	0	1	0	0	0	0	0	2	0	0	0	1	1	1	0	0	0	1	0	0	2	0	1	0	0	1	0	0	3	2	0	0	999	2016	0	0	4	2
182	1	0	0	0	0	0	1	1	0	1	3	0	1	0	0	0	0	0	1	0	1	0	0	0	0	0	0	0	0	0	0	0	0	0	0	1	1	0	0	999	0	0	0	3	2015	0	0	2	4
183	1	0	0	0	0	0	0	1	0	0	0	0	1	0	0	0	0	0	888	888	0	0	0	0	0	0	0	0	1	0	0	2	0	0	0	0	1	0	0	2	1	2	2	999	999	0	0	0	3
184	1	0	0	0	1	0	0	1	0	0	0	0	1	0	0	0	0	0	4	0	0	1	0	0	1	0	0	0	0	1	0	3	0	1	0	0	1	0	0	5	1	0	0	10	2017	0	1	3	4
185	1	0	0	0	1	0	0	0	0	0	0	1	0	0	0	0	0	0	3	0	1	0	0	0	0	0	0	1	0	0	0	4	0	0	0	0	1	0	0	3	2	0	0	8	2015	0	0	3	4
186	1	0	1	0	0	0	0	0	0	0	999	0	1	0	0	0	0	0	1	0	0	0	0	0	0	0	0	0	0	0	1	2	0	0	0	0	0	0	1	3	1	9	2	999	999	2	0	5	2
187	1	0	0	0	0	0	0	1	0	0	0	0	1	0	0	0	0	0	2	0	0	0	1	1	1	0	0	0	0	0	1	3	0	1	0	0	0	0	0	1	2	1	0	888	2017	0	0	4	3
188	1	0	0	0	1	0	0	1	1	0	3	0	1	0	0	0	0	0	1	0	1	0	0	0	0	0	1	0	0	0	0	1	0	0	0	0	1	0	0	1	0	0	0	888	2017	0	0	5	3
189	1	0	1	0	0	0	0	0	0	0	0	0	1	0	0	0	0	0	2	0	0	1	0	1	1	0	0	0	1	0	0	4	0	0	0	0	1	0	0	4	2	0	0	10	2017	0	0	5	3
190	1	0	0	0	0	0	0	1	0	0	2	0	1	0	0	0	0	0	2	0	0	1	0	0	0	0	0	0	1	0	0	3	0	0	0	0	1	0	0	2	0	0	0	888	2015	0	0	3	3
191	1	0	0	0	0	0	0	1	0	0	3	0	1	0	0	0	0	0	3	0	0	0	1	0	0	0	0	0	1	0	0	3	0	0	1	0	1	0	0	4	2	0	0	1	2018	0	1	2	3
192	1	0	0	0	1	0	0	1	1	0	2	0	1	0	0	0	0	0	2	0	1	1	1	0	0	0	0	0	1	0	0	1	0	1	0	0	1	0	0	3	2	0	0	11	2017	0	0	5	2
193	1	0	1	0	0	0	0	0	0	0	0	0	1	0	0	0	0	0	1	0	1	0	0	0	0	0	1	0	0	0	0	2	0	0	0	0	0	0	0	1	3	9	888	888	888	0	0	5	4
194	1	0	0	0	1	1	0	1	0	0	0	1	0	0	0	0	0	0	4	0	0	0	1	1	1	0	0	0	1	0	0	3	0	0	1	0	1	0	0	4	2	0	0	12	2017	0	1	3	1
195	1	0	0	0	0	0	0	1	0	0	1	0	1	0	0	0	0	0	2	0	0	1	1	1	0	0	0	0	1	0	0	3	0	1	0	0	0	0	0	2	3	1	0	8	2012	0	0	4	0
196	1	0	1	0	0	0	0	0	0	0	2	0	1	0	0	0	0	0	4	0	0	1	1	0	0	0	0	0	0	1	0	3	0	0	0	0	0	0	1	4	2	2	0	1	2016	0	0	3	1
197	1	0	0	0	0	0	0	1	0	0	3	0	1	0	0	0	0	0	4	0	0	0	1	1	1	0	0	0	0	1	0	3	0	0	0	0	1	0	0	2	2	0	0	10	2017	0	0	5	1
198	1	0	1	1	0	0	0	0	0	0	0	0	1	0	0	0	0	0	4	0	0	0	1	0	0	0	0	0	0	0	1	999	0	1	1	0	0	0	0	999	2	2	2	999	999	0	0	4	4
199	1	0	0	0	1	1	0	0	0	0	2	0	1	0	0	0	0	0	4	0	0	0	1	1	0	0	0	0	1	0	0	3	0	0	0	0	1	0	0	1	2	0	0	9	2017	0	0	2	3
200	1	0	1	1	0	0	0	0	0	0	999	0	1	0	0	0	0	0	5	0	0	0	0	1	0	0	0	1	0	0	0	3	0	0	0	0	0	0	1	0	2	0	0	1	2017	0	0	0	3
201	1	0	0	0	0	0	0	1	0	0	0	0	1	0	0	0	0	0	3	0	0	1	0	1	1	0	0	0	1	0	0	2	0	0	0	0	0	0	1	1	2	1	0	6	2016	0	0	3	3
202	1	0	0	0	1	0	0	0	0	0	2	0	1	0	0	0	0	0	5	0	1	0	0	1	0	0	0	0	0	1	0	2	0	1	0	0	1	0	0	4	2	0	0	9	2017	0	0	3	1
203	1	0	0	0	0	0	1	1	0	0	3	0	1	0	0	0	0	0	1	0	1	0	0	0	0	0	0	0	0	0	1	4	0	0	0	0	1	0	0	4	2	1	2	999	999	0	0	5	4
204	1	0	0	0	1	0	0	0	0	0	1	0	1	0	0	0	0	0	4	0	0	1	1	1	1	0	0	1	0	1	0	3	0	0	0	0	1	0	0	5	3	1	0	11	2017	0	0	5	1
205	1	0	0	0	1	0	0	1	1	0	2	0	1	0	0	0	0	0	2	0	0	1	1	0	1	0	0	0	0	0	1	3	0	0	0	0	1	0	0	4	2	1	0	999	2014	0	0	3	4
206	1	0	0	0	1	0	0	0	0	0	3	0	1	0	0	0	0	0	2	0	0	0	0	0	0	1	1	0	0	0	0	3	0	0	0	0	0	1	0	1	3	2	0	6	2017	0	0	0	3
207	1	0	0	0	0	0	0	1	0	0	0	1	0	0	0	0	0	0	4	0	0	1	0	1	1	0	0	0	1	0	0	3	0	1	0	0	1	0	0	5	1	1	0	3	2017	0	0	4	2
208	1	0	0	0	1	0	0	1	0	0	0	1	0	0	0	0	0	0	3	0	0	0	0	0	1	0	1	0	0	0	0	3	0	1	0	0	1	0	0	4	0	2	0	888	2016	0	0	5	4
209	1	0	0	0	1	1	0	1	1	0	0	1	0	0	0	0	0	0	5	0	0	0	1	1	1	0	0	0	1	0	0	4	0	1	1	0	1	0	0	4	2	0	0	7	2017	0	1	3	2
210	1	0	0	0	0	1	0	1	0	0	4	1	0	0	0	0	1	0	4	1	0	0	0	0	0	0	0	0	1	0	0	3	0	1	0	0	1	0	0	4	0	0	0	10	2016	0	0	4	3
211	1	0	0	0	1	1	0	0	0	0	4	3	0	1	1	1	0	0	5	1	0	0	0	0	0	0	0	0	0	1	0	4	0	1	0	0	0	0	0	5	3	0	0	8	2017	0	1	2	3
212	1	0	0	0	1	0	0	1	0	0	3	0	1	0	0	0	0	0	5	0	0	0	0	0	1	0	0	1	0	0	0	4	0	1	0	0	0	0	0	2	2	9	0	11	2017	0	0	3	3
213	1	0	1	0	0	0	0	0	0	0	999	0	1	0	0	0	0	0	1	0	0	0	0	0	0	1	0	0	1	0	0	999	0	0	0	0	0	0	1	2	3	2	0	12	2017	0	1	0	3
214	1	0	0	0	1	0	0	0	1	0	2	0	1	0	0	0	0	0	4	0	0	0	0	1	1	0	0	1	0	1	0	3	0	1	0	0	0	0	0	4	2	0	0	12	2017	0	0	3	1
215	1	0	1	1	0	0	0	0	0	0	0	0	1	0	0	0	0	0	2	0	0	0	0	1	0	1	0	0	1	0	0	3	0	0	0	0	0	0	1	2	2	0	1	999	999	0	0	2	3
217	1	1	0	0	1	0	0	0	0	0	3	3	0	0	1	0	0	0	0	1	0	0	0	0	0	0	0	1	0	0	0	3	0	1	0	0	1	0	0	4	2	0	0	9	2017	0	0	5	3
218	1	0	0	0	0	0	1	0	1	0	1	0	1	0	0	0	0	0	2	0	0	1	1	0	0	0	0	0	1	0	0	1	0	1	0	0	1	0	0	4	2	1	0	10	2017	0	1	3	1
219	1	1	0	0	1	1	0	1	1	1	0	3	0	1	1	0	0	1	5	0	0	0	0	0	1	0	0	0	1	0	0	4	1	1	0	0	1	0	0	0	2	0	0	10	2017	0	0	3	0
220	1	0	0	0	1	0	0	1	0	0	1	0	1	0	0	0	0	0	3	0	0	1	0	1	1	0	0	1	0	1	0	3	0	0	0	0	1	0	0	5	2	0	0	10	2017	0	1	3	3
221	1	0	0	0	1	0	1	0	0	0	3	0	1	0	0	0	0	0	4	0	0	0	1	0	1	0	0	1	0	0	0	3	0	0	1	0	1	1	0	1	2	0	0	10	2017	0	0	2	4
222	1	0	0	0	1	0	0	0	1	0	3	1	0	0	0	1	0	0	4	0	0	0	1	1	1	1	0	0	1	1	0	4	0	0	0	0	1	0	0	0	2	0	0	8	2017	0	1	3	2
223	1	0	0	0	1	1	0	0	0	0	4	1	0	1	0	0	0	0	0	1	0	0	0	0	0	0	0	0	1	0	0	4	0	1	0	0	1	0	0	4	2	0	0	11	2017	0	1	4	3
224	1	0	0	0	0	0	0	0	1	1	3	0	1	0	0	0	0	0	3	0	0	1	1	1	1	0	0	0	0	1	0	2	0	0	1	0	1	0	0	4	2	0	0	1	2017	0	0	2	4
225	1	0	0	0	1	0	0	0	0	0	0	0	1	0	0	0	0	0	4	0	0	0	0	1	1	0	0	0	1	1	0	3	0	1	0	0	0	0	0	4	2	0	0	4	2017	2	1	4	1
226	1	0	0	0	1	1	1	0	0	0	3	0	1	0	0	0	0	0	5	0	0	0	1	1	1	0	0	1	0	0	0	3	0	1	0	0	1	0	0	4	2	0	0	10	2017	0	1	1	1
227	1	0	0	0	1	0	0	0	0	0	2	0	1	0	0	0	0	0	5	0	0	0	0	0	1	0	0	0	1	0	0	4	1	0	0	0	0	0	0	4	2	0	0	9	2017	0	0	3	3
228	1	0	0	0	1	0	0	1	1	0	1	0	1	0	0	0	0	0	4	0	0	1	1	0	0	0	0	1	0	1	0	3	0	1	1	0	1	0	0	4	2	0	0	888	2017	2	1	1	1
229	1	0	0	0	1	1	0	1	1	0	3	1	0	0	0	0	1	0	4	1	0	0	0	0	0	0	0	0	1	0	0	3	0	1	0	0	1	0	0	4	0	1	0	1	2018	0	1	4	1
230	1	0	0	0	1	0	0	0	1	0	3	0	1	0	0	0	0	0	4	0	0	0	1	1	1	0	0	0	0	1	0	4	0	1	0	0	1	0	0	5	3	0	0	888	2017	0	0	2	1
231	0	1	0	0	0	0	0	1	0	1	3	0	1	0	0	0	0	0	2	0	0	0	0	0	1	0	0	1	0	0	0	3	0	1	0	0	1	0	0	5	1	1	0	12	2017	2	0	3	3
232	0	0	0	0	1	0	0	0	0	0	0	0	1	0	0	0	0	0	4	0	0	1	0	0	0	0	0	1	0	0	0	3	0	1	1	0	1	0	0	1	2	1	0	12	2017	0	0	4	3
233	0	0	0	0	1	1	1	0	0	0	3	1	0	0	0	1	0	0	4	0	0	0	1	0	1	0	0	0	0	1	0	3	0	0	1	0	0	0	0	4	1	9	0	9	2017	2	0	5	0
234	0	1	0	0	1	0	0	1	0	0	3	0	1	0	0	0	0	0	4	0	0	0	1	1	0	0	0	1	0	0	0	3	0	1	0	0	1	0	0	5	2	0	0	12	2017	0	0	2	3
235	0	0	0	0	0	0	0	1	0	0	0	0	1	0	0	0	0	0	4	0	0	1	0	1	0	0	0	0	0	1	0	2	0	0	0	0	0	0	1	2	3	9	0	8	2016	2	0	2	3
236	0	0	1	1	0	0	0	0	0	0	0	0	1	0	0	0	0	0	1	0	0	1	1	1	0	0	0	0	1	0	0	2	0	1	1	1	1	0	0	2	0	1	0	11	2017	0	0	5	3
237	0	0	0	0	0	0	0	1	0	0	2	0	1	0	0	0	0	0	2	0	0	0	0	0	0	0	1	0	0	0	0	2	0	0	0	0	0	0	1	999	3	999	999	999	999	999	999	999	999
238	0	0	0	0	1	0	0	0	0	0	2	0	1	0	0	0	0	0	2	0	0	1	0	1	1	0	0	0	0	1	0	1	0	0	0	1	1	0	0	2	3	0	0	5	2017	0	0	4	3
239	0	1	0	0	1	0	0	0	0	0	2	0	1	0	0	0	0	0	3	0	0	0	1	0	0	0	0	0	0	1	0	3	0	0	1	0	0	0	0	4	2	0	0	11	2017	2	1	4	3
240	0	0	0	0	1	0	0	1	1	0	1	0	1	0	0	0	0	0	3	0	0	1	1	0	0	0	0	0	0	0	1	2	0	1	0	0	1	0	0	1	0	0	0	11	2017	999	0	2	3
241	0	0	0	0	1	0	0	1	1	0	2	0	1	0	0	0	0	0	4	0	0	1	1	0	0	0	0	1	0	0	0	4	0	0	1	0	1	0	0	4	2	0	0	4	2017	0	0	2	3
242	0	0	0	0	0	0	0	1	0	0	3	0	1	0	0	0	0	0	5	0	0	0	0	1	0	0	0	0	1	1	0	3	0	1	0	0	1	0	0	0	0	1	0	11	2017	0	1	5	0
243	0	0	0	0	0	0	0	1	1	0	2	0	1	0	0	0	0	0	5	0	0	0	0	1	1	0	0	0	1	0	0	3	0	0	0	0	1	0	0	4	2	0	1	999	999	0	0	2	3
244	0	0	0	0	0	1	1	1	1	1	1	0	1	0	0	0	0	0	3	0	0	1	0	1	1	1	0	0	1	1	0	2	0	0	0	0	1	0	0	888	2	0	0	12	2017	0	0	3	3
245	0	0	0	0	1	0	0	1	1	0	3	0	1	0	0	0	0	0	4	0	0	0	1	1	1	0	0	0	1	0	0	4	0	1	0	0	1	0	0	5	2	1	0	2	2017	0	1	4	3
246	0	0	0	0	1	0	0	0	0	0	1	0	1	0	0	0	0	0	2	0	0	1	1	1	1	0	0	0	1	0	0	3	0	1	0	0	1	0	0	4	2	1	0	6	2012	0	0	2	3
247	0	0	0	0	0	0	0	1	0	0	1	0	1	0	0	0	0	0	5	0	0	1	0	0	1	0	0	1	0	0	0	2	0	1	0	0	0	0	0	1	0	2	0	11	2017	0	0	2	2
248	0	0	0	0	0	0	0	1	1	0	1	0	1	0	0	0	0	0	3	0	0	0	1	1	0	0	0	0	1	1	0	3	0	0	1	0	1	0	0	2	1	0	0	11	2017	0	0	2	3
249	0	0	0	0	0	0	0	1	0	0	0	0	1	0	0	0	0	0	1	0	1	0	0	0	0	0	1	0	0	0	0	3	0	1	0	0	1	0	0	1	0	1	2	999	999	2	0	4	1
250	0	0	0	0	0	0	0	1	0	0	3	0	1	0	0	0	0	0	999	0	0	0	1	1	0	0	0	1	0	0	0	3	0	1	0	0	1	0	0	1	2	0	0	3	2017	0	1	3	2
251	0	0	0	0	1	0	0	0	0	0	2	0	1	0	0	0	0	0	2	0	0	0	1	0	0	0	0	1	0	0	0	1	0	1	1	0	1	0	0	1	999	999	999	999	999	999	999	999	999
252	0	0	0	0	0	0	0	1	1	0	2	0	1	0	0	0	0	0	3	0	0	1	1	1	0	0	0	0	1	0	0	1	0	1	0	0	1	0	0	3	2	3	0	11	2017	0	0	3	3
253	0	0	0	0	1	0	0	1	0	0	1	0	1	0	0	0	0	0	2	0	0	1	0	1	1	0	0	0	0	1	0	2	0	0	0	0	0	0	1	4	2	1	0	8	2016	0	0	4	1
254	0	1	0	0	0	1	0	0	0	0	4	1	0	1	0	0	0	0	3	0	0	0	0	1	0	0	0	0	1	0	0	4	0	1	0	0	0	0	0	4	2	0	0	10	2017	0	0	5	4
255	0	1	0	0	1	0	0	0	0	0	2	0	1	0	0	0	0	0	2	0	0	0	1	0	0	0	0	0	1	0	0	0	1	1	0	1	0	0	0	3	2	0	0	8	2017	0	0	3	2
256	0	0	0	0	0	0	0	0	1	0	2	0	1	0	0	0	0	0	2	0	0	0	1	0	0	0	0	1	0	0	0	0	1	1	0	0	0	0	0	4	2	0	0	9	2017	2	1	3	1
257	0	0	0	0	1	0	1	1	0	0	1	0	1	0	0	0	0	0	2	0	0	0	1	0	1	1	0	0	1	0	0	4	0	1	0	0	1	0	0	4	3	0	0	8	2017	0	0	1	1
258	0	0	0	0	1	0	0	0	0	0	0	0	1	0	0	0	0	0	4	0	0	0	0	0	1	0	0	0	0	1	0	3	0	0	0	0	0	0	1	3	1	0	0	999	2012	2	0	1	0
259	0	0	0	0	1	0	0	0	0	1	2	0	1	0	0	0	0	0	2	0	0	1	1	1	1	0	0	0	0	1	0	1	0	0	1	1	1	0	0	4	0	1	2	999	999	0	0	4	1
260	0	0	0	0	1	0	0	0	0	0	0	0	1	0	0	0	0	0	3	0	0	1	1	0	0	0	0	0	0	0	0	999	0	0	0	0	1	0	0	1	3	0	999	999	999	999	999	3	3
261	0	0	0	0	0	0	0	0	1	0	1	0	1	0	0	0	0	0	1	0	0	1	0	1	1	0	0	0	1	0	0	2	0	0	0	0	0	0	1	5	1	0	0	999	2012	0	0	3	3
262	0	1	0	0	0	0	0	1	0	0	3	0	1	0	0	0	0	0	4	0	0	1	1	0	1	0	0	0	1	0	0	3	0	0	1	0	0	0	0	1	2	0	0	5	2017	0	0	5	4
263	0	0	0	0	1	0	0	0	0	0	2	0	1	0	0	0	0	0	3	0	0	0	1	0	0	0	0	1	0	0	0	2	0	0	0	0	0	0	1	3	3	9	1	999	999	2	0	2	0
264	0	0	0	0	1	0	0	1	1	0	4	2	0	1	0	0	0	0	0	1	0	0	0	0	0	0	0	0	1	0	0	4	0	1	0	0	1	0	0	4	2	1	0	11	2017	0	1	2	3
265	0	0	1	1	0	0	0	0	0	0	0	0	1	0	0	0	0	0	4	0	0	0	0	0	1	0	0	1	0	0	0	3	0	0	0	0	0	0	1	2	0	0	1	999	999	0	1	2	4
266	0	0	0	0	0	0	0	0	1	0	3	0	1	0	0	0	0	0	3	0	0	0	0	1	1	0	0	0	1	0	0	2	0	0	0	0	1	0	0	4	2	0	0	11	2017	0	0	1	4
267	0	0	0	0	1	0	0	0	0	0	0	0	1	0	0	0	0	0	2	0	0	1	1	0	0	0	0	1	0	0	0	1	0	0	0	0	1	0	0	4	1	9	0	4	2016	0	0	2	0
268	0	0	0	0	1	0	0	0	1	1	1	0	1	0	0	0	0	0	3	0	0	0	1	0	0	0	0	0	1	0	0	3	0	1	0	0	1	0	0	4	2	1	0	11	2017	0	0	2	3
269	0	0	1	0	0	0	0	0	0	0	0	0	1	0	0	0	0	0	3	0	0	0	1	0	0	0	0	0	1	0	0	1	0	0	0	0	1	0	0	2	0	0	0	999	2015	2	0	3	1
270	0	0	0	0	1	0	0	1	1	0	2	0	1	0	0	0	0	0	4	0	0	0	1	0	1	0	0	0	0	0	1	3	0	1	0	0	1	0	0	4	2	0	0	11	2017	0	0	2	4
271	0	0	0	0	1	1	0	0	1	0	4	0	1	0	0	0	0	0	2	0	0	0	1	0	0	0	0	0	0	0	1	1	0	1	0	0	0	0	0	4	1	0	0	11	2017	0	0	3	4
272	0	0	0	0	1	0	0	1	0	0	3	0	1	0	0	0	0	0	2	0	0	0	1	0	0	1	1	0	0	0	0	3	0	1	1	0	1	0	0	5	2	2	888	888	999	0	0	2	3
273	0	0	0	0	0	0	0	1	0	1	3	0	1	0	0	0	0	0	5	0	0	0	0	0	0	0	0	1	0	0	0	3	0	0	0	0	1	0	0	2	3	0	0	4	2017	0	0	2	1
274	0	0	1	1	0	0	0	0	0	0	0	0	1	0	0	0	0	0	4	0	0	1	0	0	1	0	1	0	0	0	0	3	0	0	0	0	0	0	1	2	2	0	1	2	999	2	0	4	2
275	0	1	0	0	1	0	0	0	0	0	1	0	1	0	0	0	0	0	4	888	0	0	0	0	0	0	1	0	0	0	0	2	0	0	0	1	0	0	0	0	2	0	0	10	2017	0	0	1	3
276	0	0	0	0	0	0	0	1	0	0	3	0	1	0	0	0	0	0	4	0	0	0	1	1	0	0	0	0	0	1	0	4	0	1	0	0	0	0	0	1	2	0	0	11	2016	0	0	3	0
277	0	0	0	0	0	0	0	1	0	0	0	0	1	0	0	0	0	0	888	0	0	1	1	0	1	0	0	0	1	0	0	1	0	0	0	1	1	0	0	2	1	1	0	999	2011	0	0	999	3
278	0	0	0	0	0	0	1	1	1	1	2	0	1	0	0	0	0	0	2	0	0	1	1	0	1	1	0	0	1	1	0	3	0	0	1	0	1	1	0	5	3	0	0	999	2017	0	0	3	4
279	0	0	0	0	1	0	0	1	0	0	0	0	1	0	0	0	0	0	4	0	0	1	1	1	1	1	0	0	0	1	0	3	0	1	0	1	0	0	0	4	2	1	0	888	2017	0	0	4	3
280	0	0	0	0	0	0	0	1	0	0	3	0	1	0	0	0	0	0	4	0	0	0	1	1	0	0	0	0	1	0	0	3	0	0	0	1	1	0	0	4	2	0	0	999	2016	2	0	2	3
281	0	1	0	0	0	0	1	0	0	0	4	1	0	0	0	1	0	0	5	0	0	0	0	0	1	0	0	0	0	1	0	3	0	0	0	0	1	0	0	2	2	0	0	10	2017	0	0	2	4
282	0	1	0	0	0	0	0	1	0	0	2	0	1	0	0	0	0	0	3	0	0	0	1	0	0	0	0	0	0	0	1	2	0	1	0	0	0	0	0	1	2	0	0	12	2017	0	0	3	3
283	0	0	0	0	1	0	0	1	0	0	2	0	1	0	0	0	0	0	1	0	0	0	1	0	0	0	0	0	1	0	0	4	0	1	1	0	1	1	0	5	2	2	0	4	2015	0	0	4	3
284	0	1	0	0	1	0	0	1	0	0	1	0	1	0	0	0	0	0	3	0	0	1	0	0	1	0	0	0	0	1	0	2	0	0	0	0	0	0	1	2	3	2	0	7	2017	0	0	3	3
285	0	1	0	0	0	0	0	1	1	1	3	0	1	0	0	0	0	0	5	0	0	0	0	1	0	0	0	1	0	0	0	4	0	1	0	0	0	1	0	1	2	0	0	10	2017	0	0	2	4
286	0	0	0	0	1	1	0	0	0	0	4	3	0	0	1	0	0	0	5	1	0	0	0	0	0	0	0	0	0	1	0	4	0	0	0	0	1	0	0	0	2	0	0	888	2017	0	0	2	1
287	0	0	0	0	1	0	0	1	1	0	1	0	1	0	0	0	0	0	888	0	1	0	0	0	0	0	1	0	0	0	0	4	0	1	1	0	1	1	0	1	3	9	0	12	2016	0	0	2	4
288	0	0	0	0	0	0	0	1	0	1	0	0	1	0	0	0	0	0	1	0	1	0	0	0	0	0	0	0	0	1	0	2	0	0	0	0	1	0	0	4	3	9	0	11	2017	0	0	5	4
289	0	0	0	0	1	0	0	0	0	0	3	0	1	0	0	0	0	0	4	0	0	0	0	0	1	0	0	0	0	1	0	3	0	0	0	0	1	0	0	4	2	0	0	6	2015	0	0	3	3
290	0	0	0	0	0	0	0	1	1	0	0	0	1	0	0	0	0	0	2	0	0	0	1	0	1	0	0	0	1	1	0	999	0	0	1	0	1	0	0	4	2	0	0	7	2017	2	1	3	4
291	0	0	0	0	0	1	1	1	0	1	4	2	0	0	0	0	1	0	0	1	0	0	0	0	0	0	0	0	1	1	0	4	0	1	0	0	0	0	0	5	2	0	0	11	2017	0	0	4	3
292	0	0	0	0	0	0	0	1	0	0	2	0	1	0	0	0	0	0	4	0	0	1	1	1	0	0	0	0	1	0	0	1	0	1	0	0	0	0	0	2	2	1	0	11	2017	0	0	5	4
293	0	0	0	0	1	0	0	0	1	0	2	0	1	0	0	0	0	0	3	0	0	0	1	0	0	0	0	0	1	0	0	3	0	0	0	0	0	0	1	1	2	0	0	999	2009	2	0	3	3
294	0	0	0	0	1	0	0	1	0	0	2	0	1	0	0	0	0	0	4	0	0	1	0	0	0	0	0	0	1	0	0	2	0	1	0	0	0	0	0	2	2	1	999	999	999	0	0	5	3
295	0	0	0	0	0	0	0	1	1	0	2	0	1	0	0	0	0	0	4	0	0	1	1	0	0	0	0	0	0	1	0	3	0	0	0	0	1	0	0	4	2	2	0	10	2017	0	0	1	1
296	0	0	0	0	1	0	0	0	0	0	3	0	1	0	0	0	0	0	4	0	0	0	1	0	0	0	0	0	1	0	0	3	0	0	0	0	1	0	0	5	2	1	0	10	2017	0	1	5	4
297	0	0	0	0	0	1	1	1	0	0	4	0	1	0	0	0	0	0	4	0	0	0	0	0	1	0	1	0	0	0	0	4	1	0	0	0	0	0	0	4	2	0	0	999	2017	0	0	3	4
298	0	0	0	0	1	0	1	1	0	0	3	0	1	0	0	0	0	0	2	0	0	0	1	0	0	0	0	0	1	0	0	3	0	0	0	0	1	0	0	3	1	1	0	6	2017	0	0	4	4
299	0	0	0	0	1	0	0	0	1	0	1	0	1	0	0	0	0	0	4	0	0	0	1	0	1	0	0	0	1	0	0	3	0	0	1	0	1	0	0	4	2	2	0	7	2017	2	0	4	3
300	0	0	1	0	0	0	0	1	0	0	3	0	1	0	0	0	0	0	2	0	0	0	1	0	1	0	0	0	0	1	0	1	0	0	1	0	1	0	0	2	2	0	0	6	2017	2	0	3	3
301	0	0	0	0	1	0	0	1	1	0	3	0	1	0	0	0	0	0	2	0	0	0	1	0	0	0	0	0	1	0	0	3	0	1	1	0	1	0	0	5	2	0	0	8	2016	0	0	1	3
302	0	0	0	0	1	0	0	1	0	0	2	0	1	0	0	0	0	0	4	0	0	1	1	0	0	0	0	0	1	0	0	3	0	1	0	0	1	0	0	2	2	1	0	888	2018	0	0	5	3
303	0	0	0	0	0	0	1	1	1	0	3	0	1	0	0	0	0	0	4	0	0	0	1	1	0	0	0	0	1	1	0	3	0	1	0	0	0	0	0	4	2	1	0	8	2017	0	1	2	1
304	0	0	1	1	0	0	0	0	0	0	0	0	1	0	0	0	0	0	1	0	1	0	0	0	0	0	1	0	0	0	0	1	0	1	1	0	0	0	0	1	0	2	0	999	2015	0	0	5	4
305	0	0	0	0	1	0	1	1	1	0	4	2	0	1	0	0	0	0	0	1	0	0	0	0	0	0	0	0	1	0	0	4	0	1	0	0	1	0	0	4	2	0	0	12	2017	0	1	2	1
306	0	0	0	0	0	0	0	0	1	0	1	0	1	0	0	0	0	0	888	0	1	0	1	0	0	0	0	0	0	0	0	1	0	0	1	0	0	0	0	0	2	999	0	888	2016	2	0	3	3
307	0	0	0	0	1	0	1	1	0	0	3	0	1	0	0	0	0	0	3	0	0	0	0	0	0	1	0	0	1	0	0	4	0	1	1	0	1	0	0	4	2	9	0	888	2018	2	0	3	3
308	0	0	0	0	0	1	1	0	0	0	3	0	1	0	0	0	0	0	4	0	0	0	1	0	0	0	0	0	1	0	0	4	0	1	0	0	1	0	0	5	2	0	0	5	2017	0	0	5	1
309	0	1	0	0	1	0	1	0	0	0	3	0	1	0	0	0	0	0	5	0	0	0	1	0	1	0	0	0	0	1	0	3	0	1	0	0	1	0	0	2	2	2	0	8	2017	0	0	3	1
310	0	0	0	0	1	0	1	1	0	0	4	0	1	0	0	0	0	0	3	0	0	0	1	1	1	0	0	0	0	0	1	3	0	1	0	0	1	1	0	4	2	0	0	11	2017	0	1	4	3
311	0	1	0	0	1	0	0	0	0	0	3	0	1	0	0	0	0	0	5	0	0	0	0	0	1	0	0	0	1	0	0	3	1	0	0	0	0	0	0	2	2	0	0	11	2017	2	0	2	3
312	0	1	0	0	1	1	0	0	0	0	0	3	0	1	0	0	0	0	5	0	0	0	0	0	1	1	0	1	0	0	0	4	0	0	0	0	1	0	0	5	2	0	0	12	2017	0	0	3	1
313	0	0	0	0	0	1	0	0	0	0	3	3	0	0	1	0	0	0	4	0	0	0	1	0	1	0	0	0	1	1	0	3	0	1	0	0	1	0	0	4	2	0	0	10	2017	0	0	5	3
314	0	0	0	0	1	1	0	1	0	0	2	0	1	0	0	0	0	0	3	0	0	1	0	0	1	1	0	1	0	1	0	3	0	1	0	0	1	1	0	1	1	0	0	9	2017	0	0	4	3
315	0	0	0	0	1	1	1	1	1	0	4	0	1	0	0	0	0	0	4	0	0	0	1	0	1	0	0	1	0	0	0	4	0	1	1	0	0	0	0	4	2	0	0	12	2017	0	1	2	3
316	0	0	0	0	1	0	1	1	1	1	4	0	1	0	0	0	0	0	2	0	0	0	1	0	1	1	0	0	0	1	0	4	0	1	1	0	1	0	0	4	2	888	0	3	2017	0	0	5	4
317	0	0	0	0	0	0	0	1	1	0	4	0	1	0	0	0	0	0	5	0	0	0	0	0	1	0	0	0	0	0	1	4	0	1	0	0	0	0	0	4	2	0	0	2	2017	0	1	3	2
318	0	1	0	0	1	0	0	0	0	0	2	0	1	0	0	0	0	0	4	0	0	1	1	0	0	0	888	888	888	888	888	999	0	1	0	0	0	0	1	3	2	0	0	5	2017	2	0	3	2
319	0	0	0	0	0	0	0	0	0	1	4	0	1	0	0	0	0	0	2	0	0	0	0	0	0	1	0	0	0	1	0	3	0	1	0	0	1	0	0	0	2	0	0	4	2017	0	0	4	3
320	0	0	0	0	1	1	1	1	1	0	3	0	1	0	0	0	0	0	5	0	0	1	1	0	1	0	0	0	1	1	0	2	0	0	1	0	1	0	0	2	2	0	0	10	2017	0	0	2	3
321	0	1	0	0	1	0	0	1	1	0	3	0	1	0	0	0	0	0	5	0	0	0	0	1	1	0	0	1	0	0	0	3	0	0	0	0	1	0	0	1	2	0	0	11	2017	0	0	4	4
322	0	0	1	1	0	0	0	0	0	0	0	0	1	0	0	0	0	0	4	0	0	0	0	0	1	0	0	0	0	1	0	3	0	1	0	0	0	0	0	3	2	0	0	888	2017	0	0	4	1
323	0	0	0	0	0	0	1	0	0	0	3	0	1	0	0	0	0	0	3	0	0	0	1	0	0	0	0	0	0	1	0	3	0	0	1	1	1	0	0	1	2	1	0	5	2016	0	0	3	4
324	0	1	0	0	0	0	0	1	1	0	2	0	1	0	0	0	0	0	2	0	0	1	0	0	1	0	0	0	0	1	0	999	0	0	0	0	0	0	0	999	999	999	999	999	999	999	999	999	999
326	0	0	0	0	1	1	0	0	1	0	3	2	0	0	0	0	1	0	4	0	0	0	0	0	1	0	0	1	0	1	0	3	0	0	1	0	0	0	0	5	2	0	0	11	2017	0	0	1	3
327	0	0	0	0	0	0	1	0	0	0	4	0	1	0	0	0	0	0	1	0	1	0	0	0	0	0	1	0	0	0	0	2	0	0	0	0	1	0	0	1	2	0	0	999	2005	0	0	5	3
328	0	0	0	0	0	0	1	0	0	0	2	0	1	0	0	0	0	0	3	0	0	0	1	0	1	0	0	0	1	1	0	4	0	1	1	0	0	0	0	999	2	1	0	9	2017	0	0	999	2
329	0	0	0	0	1	0	0	0	0	0	2	0	1	0	0	0	0	0	1	0	1	0	0	0	0	0	1	0	0	0	0	3	0	0	1	0	1	0	0	4	2	1	0	9	2016	0	0	4	4
330	0	0	0	0	1	1	0	1	1	0	3	0	1	0	0	0	0	0	4	0	0	0	1	0	0	0	0	1	0	0	0	4	0	0	1	0	0	0	0	5	1	1	0	888	2017	0	0	5	3
331	0	0	0	0	0	0	0	1	0	0	1	0	1	0	0	0	0	0	3	0	0	1	0	0	0	0	0	0	1	0	0	3	0	0	0	0	1	0	0	3	2	0	0	888	2016	2	0	4	3
332	0	0	0	0	1	0	0	1	0	0	1	0	1	0	0	0	0	0	3	0	0	1	0	0	1	0	0	0	1	1	0	3	0	0	0	0	1	0	0	3	2	0	0	888	2016	0	0	3	3
333	0	0	0	0	1	0	0	1	0	0	1	0	1	0	0	0	0	0	1	0	0	0	1	0	1	0	0	0	1	0	0	3	0	1	1	0	1	0	0	1	2	0	0	3	2017	0	0	4	4
334	0	0	0	0	1	0	0	1	0	0	3	0	1	0	0	0	0	0	1	0	0	0	1	0	0	0	0	0	0	1	0	1	0	0	1	0	1	0	0	1	3	0	0	7	2017	2	0	5	3
335	0	0	0	0	1	0	0	0	0	0	1	0	1	0	0	0	0	0	2	0	0	1	1	1	0	0	0	0	0	1	0	2	0	1	0	0	1	0	0	3	1	1	0	12	2017	2	0	2	3
336	0	0	0	0	1	1	0	1	0	1	3	3	0	0	1	0	0	1	4	1	0	0	0	0	0	0	0	0	0	1	0	3	0	1	0	0	0	0	0	4	2	0	0	7	2017	0	1	1	3
337	0	0	0	0	1	0	1	0	1	0	1	0	1	0	0	0	0	0	4	0	0	1	0	1	1	0	0	0	0	1	0	2	0	0	0	0	1	0	0	3	2	9	0	10	2017	0	0	1	3
338	0	0	0	0	0	0	0	1	0	0	4	3	0	0	1	0	0	0	0	1	0	0	0	0	0	0	0	1	0	1	0	4	0	1	0	0	1	0	0	5	2	0	0	8	2017	0	1	1	3
339	0	0	1	0	0	1	0	0	0	0	4	3	0	0	0	0	0	1	0	1	0	0	0	0	0	0	0	0	1	0	0	4	0	0	0	0	1	0	0	4	2	0	0	10	2017	0	1	2	1
340	0	0	0	0	1	1	1	1	1	0	3	0	1	0	0	0	0	0	2	0	0	0	1	0	0	0	0	0	1	1	0	4	0	1	0	0	1	0	0	4	3	0	0	3	2017	0	1	5	4
341	0	0	0	0	0	0	0	0	1	0	1	0	1	0	0	0	0	0	3	0	0	1	1	0	1	0	0	0	1	0	0	2	0	1	1	0	1	0	0	2	1	0	0	6	2017	0	0	3	1
342	0	0	0	0	1	1	0	0	0	0	3	0	1	0	0	0	0	0	1	0	0	0	1	0	1	0	0	0	1	1	0	2	0	0	1	0	1	0	0	5	2	0	0	10	2017	0	0	4	1
343	0	0	0	0	1	0	0	1	0	0	3	0	1	0	0	0	0	0	2	0	0	0	0	0	0	1	0	1	0	0	0	2	0	1	0	0	1	0	0	4	2	0	0	10	2017	0	0	3	3
344	0	0	0	0	1	0	1	0	1	0	3	0	1	0	0	0	0	0	2	0	0	0	0	0	0	1	0	0	0	0	1	3	0	0	1	0	1	0	0	4	2	2	0	6	2017	0	0	5	3
345	0	0	0	0	1	0	0	1	1	0	0	0	1	0	0	0	0	0	1	0	0	1	1	1	0	0	1	0	0	0	0	0	0	0	1	0	1	0	0	1	2	0	0	10	2017	0	0	2	4
346	0	1	0	0	1	0	0	0	0	0	1	0	1	0	0	0	0	0	3	0	0	1	1	0	1	0	0	0	0	1	0	2	0	0	0	0	1	0	1	4	2	1	0	6	2017	0	0	4	3
347	0	0	1	1	0	0	0	0	0	0	0	0	1	0	0	0	0	0	4	0	0	0	0	0	1	0	0	0	1	1	0	2	0	0	0	0	1	0	0	4	3	1	0	10	2017	0	0	3	4
348	0	0	0	0	1	1	1	1	0	0	3	0	1	0	0	0	0	0	3	0	0	0	1	1	1	0	0	1	0	1	0	3	0	1	0	0	1	0	0	4	2	2	0	8	2017	0	1	2	3
349	0	0	0	0	0	0	0	1	1	0	0	0	1	0	0	0	0	0	3	0	0	0	1	1	1	0	0	0	1	0	0	1	0	1	1	0	1	0	0	4	2	0	0	2	2017	2	0	2	1
350	0	0	0	0	1	0	0	1	0	0	3	0	1	0	0	0	0	0	4	0	0	0	1	0	1	0	0	0	1	0	0	3	0	0	1	0	0	0	0	3	2	1	0	10	2017	0	0	5	1
351	0	0	0	0	0	0	0	1	0	0	4	1	0	0	1	1	1	0	5	0	0	0	0	1	1	0	0	0	1	1	0	4	0	1	0	0	1	0	0	5	2	0	0	6	2017	0	0	5	2
352	0	0	0	0	1	1	0	1	1	0	4	3	0	0	1	0	0	0	0	1	0	0	0	0	0	0	0	1	0	0	0	4	0	0	1	1	1	0	0	5	2	1	0	7	2017	0	1	5	4
353	0	0	0	0	1	0	1	1	1	0	1	0	1	0	0	0	0	0	3	0	0	1	1	0	1	0	0	0	0	0	1	2	0	0	0	0	0	0	1	1	2	1	0	10	2017	0	0	3	3
354	0	1	0	0	0	0	0	1	0	0	2	0	1	0	0	0	0	0	3	0	0	1	0	0	0	0	0	0	1	1	0	3	0	0	0	0	1	1	0	5	1	2	0	1	2017	0	0	2	1
355	0	0	0	0	1	0	0	1	0	0	2	0	1	0	0	0	0	0	4	0	0	0	0	0	0	0	0	0	0	0	0	999	999	999	999	999	999	999	999	999	2	1	888	888	888	0	0	3	4
356	0	0	0	0	1	0	0	0	0	0	1	0	1	0	0	0	0	0	4	0	0	0	0	1	1	0	0	0	0	1	0	3	0	0	0	0	1	0	0	4	2	1	0	12	2017	0	0	4	3
357	0	0	0	0	1	0	1	1	1	0	2	0	1	0	0	0	0	0	3	0	0	0	1	1	1	0	0	1	0	0	0	1	0	0	1	1	1	0	1	3	2	1	0	11	2017	2	0	4	4
358	0	0	0	0	1	0	0	0	0	0	3	1	0	0	1	0	0	0	5	0	0	0	0	0	1	0	0	0	1	0	0	4	0	1	0	0	0	0	0	5	2	0	0	7	2017	0	0	3	1
359	0	0	999	0	0	0	0	0	0	0	999	999	0	0	0	0	0	0	999	0	0	0	0	0	0	0	0	0	0	0	0	999	0	0	0	0	0	0	0	999	2	0	0	2	2018	0	0	5	2
360	0	0	0	0	1	0	0	0	1	1	1	0	1	0	0	0	0	0	1	0	1	0	0	0	0	0	1	0	0	0	0	0	0	1	0	0	1	1	0	1	2	1	0	3	2018	0	0	3	3
361	0	0	0	0	1	0	1	1	0	0	888	0	1	0	0	0	0	0	888	0	0	1	1	0	0	0	0	0	0	0	1	2	0	0	0	0	1	0	0	0	999	9	0	5	2017	0	0	3	3
362	0	0	1	1	0	0	0	0	0	0	0	0	1	0	0	0	0	0	3	0	0	0	0	0	1	0	0	0	1	0	0	1	0	0	0	0	1	0	0	1	2	1	0	2	2018	2	0	2	3
363	0	1	0	0	0	0	0	0	1	0	0	0	1	0	0	0	0	0	4	0	0	1	0	1	1	0	0	0	0	0	1	3	0	0	0	0	0	0	1	4	2	0	0	10	2016	2	0	4	2
364	0	0	0	0	1	0	0	1	0	0	1	0	1	0	0	0	0	0	4	0	0	0	0	1	1	0	0	0	1	0	0	3	0	0	0	0	0	0	1	4	3	2	0	2	2018	0	0	4	1
365	0	0	0	0	1	0	1	1	0	0	3	0	1	0	0	0	0	0	4	0	0	0	1	0	1	0	0	0	1	1	0	3	0	0	1	0	1	0	0	5	2	0	0	2	2018	0	0	2	4
366	0	0	0	0	1	0	0	0	0	0	4	3	0	0	1	0	0	0	5	1	0	0	0	0	0	0	0	0	0	1	0	4	0	1	0	0	0	0	0	2	2	0	0	11	2017	0	1	3	2
367	0	0	0	0	1	0	0	0	0	0	0	0	1	0	0	0	0	0	3	0	0	1	1	1	1	0	0	0	1	1	0	2	0	1	1	0	0	0	0	1	2	1	0	2	2018	0	0	5	4
368	0	0	0	0	0	0	0	1	0	0	3	0	1	0	0	0	0	0	888	0	1	0	0	0	0	0	1	0	0	0	0	4	0	1	0	0	1	0	0	1	2	2	0	2	2018	0	0	4	2
369	0	0	0	0	1	1	0	1	0	0	4	1	0	0	0	1	0	0	5	0	0	0	0	0	1	0	0	1	0	0	0	3	0	1	0	0	1	0	0	4	0	0	0	2	2016	0	0	2	3
370	0	0	0	0	1	0	0	1	1	0	3	0	1	0	0	0	0	0	5	0	0	0	0	0	1	0	0	0	0	1	0	3	0	1	0	0	1	0	0	2	2	0	0	1	2018	0	0	3	2
371	0	0	0	0	0	1	0	0	0	0	3	0	1	0	0	0	0	0	2	0	0	0	1	0	1	0	0	0	0	1	0	3	0	1	0	0	1	0	0	4	1	0	0	3	2017	0	1	1	3
372	0	0	0	0	1	0	0	1	1	1	4	0	1	0	0	0	0	0	4	0	0	0	0	0	0	1	0	0	1	0	0	4	0	1	0	0	1	0	0	5	1	0	0	1	2018	0	0	5	4
373	0	0	0	0	1	0	0	1	0	0	3	0	1	0	0	0	0	0	4	0	0	0	1	0	1	0	0	0	0	1	0	3	0	1	0	0	0	0	0	4	2	0	0	1	2018	0	0	3	3
374	0	0	0	0	1	1	1	0	1	0	3	0	1	0	0	0	0	0	5	0	0	0	0	1	1	0	0	0	0	1	0	4	0	1	0	0	1	0	0	5	2	0	0	9	2017	0	1	4	0
375	0	0	0	0	1	0	1	1	1	0	1	0	1	0	0	0	0	0	2	0	0	1	1	0	0	1	0	1	0	0	0	3	0	1	1	0	1	0	0	4	0	0	888	888	888	0	0	4	3
376	0	1	0	0	1	1	0	0	0	0	0	1	0	1	0	0	0	0	5	0	0	0	1	0	0	0	0	0	1	1	0	4	0	1	0	0	1	0	0	4	2	0	0	1	2018	0	0	3	3
377	0	0	0	0	0	1	0	1	0	1	3	0	1	0	0	0	0	0	2	0	0	0	0	0	1	1	0	0	0	1	0	4	0	1	0	0	1	1	0	5	2	1	0	3	2018	0	0	3	3
378	0	0	0	0	0	0	0	1	0	0	3	0	1	0	0	0	0	0	5	0	0	0	1	0	1	0	0	0	0	1	0	3	0	1	0	0	1	0	0	4	1	0	0	6	2017	0	0	5	3
379	1	0	0	0	1	0	0	1	0	0	3	3	0	1	0	0	0	0	3	0	0	0	0	0	1	0	0	1	0	0	0	1	0	1	0	1	1	0	0	2	2	0	0	1	2018	0	0	3	3
380	1	0	0	0	1	0	0	0	0	0	0	0	1	0	0	0	0	0	2	0	0	1	0	0	0	0	0	0	1	0	0	1	0	0	0	0	1	0	0	1	0	1	0	888	2018	0	1	3	3
381	1	0	0	0	1	0	0	0	0	0	1	0	1	0	0	0	0	0	1	0	1	0	0	0	0	0	1	0	0	0	0	0	0	0	0	0	1	0	0	1	0	9	0	2	2018	0	0	4	3
382	1	0	0	0	1	0	0	0	0	0	3	1	0	1	0	1	0	0	4	1	0	0	0	0	0	0	1	0	0	0	0	4	0	0	0	0	1	0	0	4	2	9	2	999	999	0	1	3	2
383	1	1	0	0	0	1	0	0	0	1	4	0	1	0	0	0	0	0	5	0	1	0	0	0	0	0	0	1	0	0	0	4	0	0	0	0	1	0	0	1	2	0	0	1	2018	0	0	2	3
384	1	0	0	0	0	0	0	0	1	0	1	0	1	0	0	0	0	0	3	0	0	1	1	0	1	0	0	0	0	0	1	3	0	1	0	0	1	0	0	2	3	0	0	10	2017	0	1	4	4
385	1	0	0	0	1	1	0	0	0	0	3	3	0	1	0	1	0	0	0	1	0	0	0	0	0	0	0	0	1	0	0	4	0	1	0	0	0	0	0	5	2	0	0	1	2018	0	0	5	1
386	1	1	0	0	0	1	0	0	0	0	4	3	0	0	1	0	0	0	5	1	0	0	0	0	0	0	1	0	0	0	0	4	0	0	0	0	1	0	0	5	1	1	0	12	2017	0	0	3	3
387	1	0	0	0	1	0	0	0	0	0	4	0	1	0	0	0	0	0	2	0	0	0	0	0	1	0	0	0	0	1	0	4	0	0	0	0	1	0	0	4	1	0	0	888	2018	0	0	3	1
388	1	0	0	0	0	0	0	1	0	0	3	0	1	0	0	0	0	0	4	0	0	0	0	1	0	0	0	0	1	0	0	4	0	1	0	0	0	0	0	5	2	0	0	1	2018	0	0	3	0
389	1	0	0	0	0	1	0	1	1	0	4	3	0	1	1	0	0	0	5	0	0	0	0	0	0	0	0	0	0	1	0	4	0	1	0	0	1	0	0	4	2	0	0	888	2018	0	0	3	3
390	1	0	0	0	0	0	0	0	1	0	1	0	1	0	0	0	0	0	2	0	0	0	0	1	0	0	0	0	1	0	0	1	0	0	0	0	1	0	0	0	3	0	2	999	999	0	0	1	4
391	1	0	1	1	0	0	0	0	0	0	0	0	1	0	0	0	0	0	2	0	1	0	0	0	0	0	1	0	0	0	0	2	0	1	0	0	0	0	0	0	2	9	0	888	2017	0	0	0	4
392	1	0	0	0	0	0	0	0	0	1	4	3	0	1	1	1	0	0	5	0	0	0	0	0	0	0	0	1	0	0	0	4	0	1	0	0	0	0	0	4	2	1	0	3	2018	0	1	3	4
393	1	0	0	0	1	1	0	1	1	0	2	0	1	0	0	0	0	0	3	0	0	0	0	0	0	1	1	0	0	0	0	3	0	0	0	0	1	0	0	1	2	1	0	8	2017	0	0	4	3
394	1	0	0	0	0	0	0	0	1	0	2	0	1	0	0	0	0	0	2	0	0	0	0	1	0	0	1	0	0	0	0	2	0	1	0	0	1	0	0	1	0	1	0	888	2017	0	0	2	3
395	1	0	0	0	0	0	0	1	0	0	3	0	0	888	888	0	0	0	2	0	0	1	0	0	1	0	0	0	1	0	0	4	0	0	0	0	1	0	0	1	2	0	0	888	2017	0	1	5	4
396	1	0	0	0	1	0	0	1	0	0	1	0	1	0	0	0	0	0	1	0	1	0	0	0	0	0	1	0	0	0	0	2	0	0	0	0	1	0	0	3	3	0	0	2	2018	0	0	0	3
397	1	1	0	0	0	1	0	0	0	0	3	0	1	0	0	0	0	0	3	0	0	0	0	1	0	0	0	1	0	0	0	3	0	1	0	0	0	0	0	0	1	9	0	888	2018	0	0	3	1
398	1	1	0	0	1	1	0	1	1	0	3	0	1	0	0	0	0	0	3	0	0	0	1	0	1	0	0	1	0	1	0	3	0	1	0	0	1	1	0	3	2	0	0	2	2018	0	0	4	2
399	1	0	0	0	1	0	0	1	0	0	3	0	1	0	0	0	0	0	1	0	1	0	0	0	0	0	0	0	0	0	0	3	0	1	1	0	1	1	0	3	2	0	0	2	2018	0	0	4	4
400	1	0	0	0	1	0	0	0	1	0	1	0	1	0	0	0	0	0	1	0	1	1	1	0	0	0	0	0	0	0	1	1	0	0	1	1	0	0	0	2	2	0	0	11	2017	0	0	5	4
401	1	1	0	0	0	0	0	1	0	1	3	2	0	0	1	0	0	0	5	1	0	0	0	0	0	0	0	0	1	0	0	4	0	1	0	0	1	0	0	5	1	0	0	888	2017	0	0	3	4
402	1	0	0	0	0	0	0	0	0	0	4	0	1	0	0	0	0	0	4	0	0	0	0	0	0	0	0	0	1	0	0	4	1	0	0	0	0	0	0	4	0	1	0	999	2015	0	0	3	2
403	1	1	0	0	0	1	0	0	0	0	3	2	0	0	1	0	0	0	4	1	0	0	0	0	0	0	0	1	0	0	0	3	0	0	0	0	1	0	0	5	2	9	0	12	2017	0	0	4	2
404	1	0	0	0	1	1	0	1	1	0	1	0	1	0	0	0	0	0	4	0	0	1	0	1	1	0	0	0	1	0	0	3	0	0	0	0	0	0	1	2	1	0	0	9	2017	0	0	3	3
405	1	0	0	0	1	0	1	1	1	0	3	0	1	0	0	0	0	0	4	888	0	0	0	0	0	0	0	1	0	0	0	3	0	1	0	0	1	0	0	4	2	0	0	2	2018	0	1	3	3
406	1	1	0	0	0	0	0	1	0	0	3	0	1	0	0	0	0	0	2	0	0	0	1	0	0	0	1	0	0	0	0	4	0	1	0	0	1	0	0	1	3	0	0	888	2017	0	0	4	4
407	1	1	0	0	1	1	0	0	0	1	4	3	0	0	1	0	0	0	0	1	0	0	0	0	0	0	0	1	0	0	0	4	1	0	0	0	0	0	0	3	2	0	0	888	2017	0	1	2	4
408	1	1	0	0	1	1	0	0	0	0	3	1	0	0	0	0	1	0	2	0	0	0	0	1	0	0	0	0	1	0	0	2	0	1	0	0	1	0	0	4	2	0	0	1	2018	0	0	1	3
409	1	0	0	0	1	0	0	1	0	0	2	0	1	0	0	0	0	0	4	0	0	0	0	1	1	0	0	1	0	0	0	3	0	1	0	0	1	0	0	5	2	0	0	6	2017	0	1	1	1
410	1	1	0	0	0	0	0	1	0	0	4	1	0	1	0	0	0	0	4	1	0	0	0	0	0	0	0	0	1	1	0	3	0	1	0	0	1	0	0	2	2	0	888	888	888	0	0	4	3
411	1	1	0	1	0	0	0	0	0	0	2	0	1	0	0	0	0	0	4	0	0	0	1	0	0	0	0	0	1	0	0	4	1	0	0	0	0	0	0	3	1	1	0	12	2017	0	0	4	2
412	1	0	0	0	1	1	0	0	1	0	3	0	1	0	0	0	0	0	2	0	0	1	0	1	0	0	0	1	0	0	0	1	0	1	0	0	1	0	0	2	1	2	0	12	2017	0	0	1	4
413	1	0	0	1	0	0	0	0	0	0	3	0	0	888	0	0	0	0	5	0	0	0	1	0	1	0	0	0	0	0	1	4	0	0	0	0	0	0	1	4	2	0	0	1	2018	0	0	2	1
414	1	0	0	0	1	1	0	1	0	0	3	0	1	0	0	0	0	0	5	0	0	0	0	1	1	0	0	0	1	1	0	3	0	0	0	0	1	0	0	2	2	0	0	2	2018	0	0	2	3
415	1	0	0	0	1	1	0	0	0	0	4	0	1	0	0	0	0	0	3	0	0	0	0	0	0	1	0	0	0	1	0	0	1	0	0	1	0	0	0	2	2	9	0	10	2017	0	0	3	3
416	1	0	0	0	0	0	0	1	1	0	4	3	0	1	0	0	0	0	5	0	0	0	0	1	0	0	0	1	0	0	0	4	0	0	0	0	1	0	0	4	0	1	0	1	2018	0	1	5	2
417	1	1	0	0	0	1	0	0	0	0	4	0	1	0	0	0	0	0	3	0	0	0	0	0	1	0	0	0	1	0	0	4	0	1	1	0	1	0	0	5	2	0	0	12	2017	0	1	3	1
418	1	1	1	1	0	0	0	0	0	0	2	0	1	0	0	0	0	0	4	0	0	0	0	1	0	0	1	0	0	0	0	3	0	0	0	0	1	0	0	4	2	1	1	999	999	2	0	0	1
419	1	0	0	0	1	0	0	1	1	0	3	0	0	0	0	0	0	0	1	0	0	0	0	0	0	1	0	0	0	1	0	3	0	1	0	0	1	0	0	4	0	0	0	1	2016	0	0	2	3
420	1	0	0	0	1	1	0	1	1	0	4	3	0	1	0	0	0	0	0	1	0	0	0	0	0	0	0	0	0	1	0	3	0	0	1	0	1	0	0	1	2	0	0	888	2018	0	0	4	3
421	1	1	0	0	1	0	0	0	0	0	2	0	1	0	0	0	0	0	4	0	0	0	0	0	1	0	0	0	1	0	0	1	0	0	0	0	0	0	1	3	2	0	0	888	2017	2	0	2	2
422	1	0	0	0	1	0	0	0	1	0	0	0	1	0	0	0	0	0	3	0	0	0	1	0	1	0	0	0	1	0	0	2	0	0	0	1	1	0	0	3	2	0	0	888	2017	0	0	3	3
423	1	0	0	0	0	0	0	1	0	0	1	0	1	0	0	0	0	0	999	0	0	1	0	0	0	0	0	0	0	1	0	3	0	0	0	0	1	0	0	1	1	1	2	999	999	0	0	2	3
424	1	0	0	0	1	0	0	0	1	0	3	0	1	0	0	0	0	0	4	0	0	0	1	0	1	0	0	0	1	0	0	1	0	0	1	0	0	0	0	4	1	0	0	12	2017	0	0	3	4
425	1	0	0	0	1	0	0	0	1	0	4	3	0	1	0	0	0	0	5	0	0	0	0	1	0	0	0	0	0	1	0	3	0	1	1	0	0	0	0	1	2	0	0	8	2017	0	0	4	2
426	1	0	0	0	0	1	0	0	0	0	2	0	1	0	0	0	0	0	4	0	0	1	1	1	1	0	0	0	1	0	0	2	0	0	0	0	0	0	1	3	2	0	0	6	2016	0	0	4	3
427	1	1	0	0	0	0	0	0	0	1	0	2	0	1	1	0	1	0	4	1	0	0	0	0	0	0	0	0	1	0	0	4	0	1	0	0	1	1	0	5	3	0	0	2	2018	0	1	3	2
428	1	0	0	0	1	1	0	0	0	0	4	3	0	1	0	0	0	0	0	1	0	0	0	0	0	0	0	0	0	1	0	4	1	0	0	0	1	0	0	4	2	0	0	10	2017	0	1	3	2
429	1	0	0	0	0	0	0	1	1	0	3	0	1	0	0	0	0	0	5	0	0	0	0	0	1	0	0	0	1	1	0	4	1	0	0	0	0	0	0	4	2	0	0	2	2018	0	0	2	3
430	1	0	0	0	1	0	0	1	1	0	3	3	0	1	0	1	0	0	0	1	0	0	0	0	0	0	0	1	0	0	0	3	0	0	0	0	1	0	0	4	2	0	0	11	2017	0	1	3	4
431	1	0	0	0	1	0	0	0	1	0	1	3	0	1	0	0	0	0	5	1	0	0	0	0	0	0	0	1	0	0	0	3	0	1	0	0	1	0	0	4	3	1	0	1	2018	0	0	5	3
432	1	0	0	0	1	0	0	1	0	0	2	0	1	0	0	0	0	0	1	0	0	0	1	0	0	0	0	0	0	0	1	2	0	0	1	0	1	0	0	3	1	9	0	888	2017	0	0	3	4
433	1	0	0	0	1	1	1	1	1	0	2	0	1	0	0	0	0	0	4	0	0	1	1	1	0	0	0	1	0	1	0	1	0	1	0	0	1	1	0	3	1	0	0	10	2017	0	0	3	1
434	1	0	0	0	1	0	0	1	0	0	3	0	1	0	0	0	0	0	5	888	0	0	0	0	0	0	0	1	0	1	0	4	0	1	0	0	0	0	0	5	2	0	0	6	2017	0	0	5	0
435	1	1	0	0	1	1	0	1	0	0	2	0	1	0	0	0	0	0	3	0	0	0	1	0	0	0	0	0	0	0	1	3	0	1	0	0	1	0	0	3	2	0	0	1	2018	0	1	3	3
436	1	0	0	0	1	0	0	1	1	0	3	0	1	0	0	0	0	0	5	0	0	0	0	0	1	0	0	1	0	0	0	4	0	1	0	0	1	0	0	1	2	0	0	888	2017	0	0	4	3
437	1	0	0	0	1	0	0	1	1	0	3	0	1	0	0	0	0	0	5	0	0	1	1	1	1	0	0	1	0	1	0	3	0	0	0	0	1	1	0	4	2	1	0	888	2017	0	1	5	2
438	1	0	0	0	1	0	0	0	0	0	2	0	1	0	0	0	0	0	3	0	0	0	0	1	0	0	0	1	0	0	0	1	0	0	0	0	1	0	0	3	1	0	0	3	18	0	1	4	1
439	1	0	0	0	1	0	1	1	1	0	3	0	1	0	0	0	0	0	5	0	0	1	1	0	1	0	0	0	0	1	0	4	0	1	0	0	0	0	0	2	0	0	0	3	2018	0	1	2	1
440	1	0	0	0	1	0	0	0	0	0	4	3	0	1	0	0	0	0	0	1	0	0	0	0	0	0	0	1	0	0	0	4	0	0	0	0	1	0	0	5	2	0	0	2	2018	0	1	1	3
441	1	1	0	0	1	0	0	1	1	0	3	0	1	0	0	0	0	0	5	0	1	0	0	0	0	0	0	0	0	1	0	3	0	0	0	0	1	0	0	4	2	0	0	6	2012	0	0	3	3
442	1	0	0	0	1	0	0	1	1	0	2	0	1	0	0	0	0	0	4	0	0	0	0	0	1	0	0	0	1	0	0	3	0	1	0	0	0	0	0	2	2	0	0	888	2017	0	0	2	3
443	1	0	0	0	1	0	0	1	1	0	2	0	1	0	0	0	0	0	2	0	0	0	1	1	0	0	0	0	1	1	0	3	0	1	0	0	0	0	0	999	2	0	0	888	2018	0	0	3	3
444	1	0	0	0	1	0	0	1	1	0	3	3	0	1	0	0	0	0	5	1	0	0	0	0	0	0	0	0	0	1	0	3	0	0	0	0	1	0	0	3	2	1	0	888	2018	0	0	5	1
445	1	0	0	0	1	0	0	1	0	0	1	0	1	0	0	0	0	0	3	0	0	1	0	0	0	1	0	0	1	0	0	2	0	1	0	0	1	0	0	3	3	0	0	10	2015	0	0	5	3
446	1	0	0	0	1	0	1	0	1	0	4	3	0	1	0	0	0	0	5	1	0	0	0	0	0	0	0	0	1	0	0	4	0	1	0	0	1	0	0	4	1	1	0	1	2018	0	0	4	3
447	1	0	0	0	1	0	0	1	0	0	1	0	1	0	0	0	0	0	1	0	1	0	0	0	0	0	0	0	0	0	0	3	0	0	1	0	1	0	0	1	1	999	0	12	2017	0	1	3	4
448	1	0	0	0	1	0	0	0	0	0	3	1	0	0	1	0	0	0	3	1	0	0	0	0	0	0	0	0	1	0	0	3	0	0	1	0	1	0	0	4	1	0	0	2	2018	0	1	3	3
449	1	0	0	0	1	0	0	1	1	0	0	0	1	0	0	0	0	0	1	0	0	1	1	1	1	0	1	0	0	0	0	4	0	1	0	0	1	0	0	3	2	1	0	2	2018	0	0	4	2
450	1	0	0	0	0	0	0	1	1	0	4	3	0	1	0	0	0	0	5	1	0	0	0	0	0	0	0	0	0	1	0	4	1	0	0	0	0	0	0	4	2	0	0	11	2017	0	0	3	3
451	1	1	0	0	1	0	0	1	0	1	3	1	0	1	0	0	0	0	4	0	0	0	0	1	0	0	0	1	0	0	0	3	0	1	0	0	1	0	0	4	2	0	0	888	2018	0	0	4	2
452	1	0	0	0	0	0	0	0	1	0	2	1	0	0	1	0	0	0	4	0	0	0	0	1	0	0	0	0	1	0	0	3	0	0	0	0	1	0	0	4	0	1	0	888	2018	0	0	2	3
453	1	0	0	0	1	0	0	1	0	0	3	0	1	0	0	0	0	0	4	0	0	0	0	1	0	0	0	0	0	1	0	3	0	0	0	0	1	0	0	4	2	1	0	3	2018	0	1	2	2
454	1	0	0	0	1	0	0	1	0	0	3	0	1	0	0	0	0	0	5	0	0	0	0	1	0	0	0	1	0	1	0	3	0	0	0	0	1	0	0	4	2	1	0	3	2018	0	0	2	3
455	1	0	0	0	1	1	1	0	1	0	3	3	0	1	0	0	0	0	5	1	0	0	0	0	0	0	0	1	0	1	0	3	0	0	0	0	1	0	0	1	3	1	0	2	2016	0	0	5	1
456	1	1	0	0	0	1	0	0	0	0	4	3	0	1	0	0	0	0	5	1	0	0	0	0	0	0	0	1	0	0	0	3	0	1	0	1	1	0	0	3	2	0	0	1	2018	0	0	4	3
457	1	0	0	0	1	0	0	1	0	0	3	0	1	0	0	0	0	0	4	888	0	0	0	0	0	0	0	1	0	0	0	3	0	1	0	0	1	0	0	4	1	0	0	3	2018	0	0	5	3
458	1	0	0	0	0	0	0	1	1	0	4	3	0	1	0	0	0	0	5	1	0	0	0	0	0	0	0	0	0	1	0	4	0	1	0	0	1	1	0	3	1	0	0	2	2018	0	0	3	3
459	1	0	0	0	1	1	0	1	1	0	3	3	0	1	0	0	0	0	5	1	0	0	0	0	0	0	0	1	0	0	0	4	0	1	0	0	1	0	0	5	2	0	0	2	2018	0	0	3	3
460	1	0	0	0	0	0	0	1	1	0	1	0	1	0	0	0	0	0	5	0	0	0	0	1	0	0	0	1	0	0	0	3	0	1	0	0	0	0	0	4	2	0	0	2	2018	0	0	3	1
461	1	0	0	0	1	0	1	1	0	0	3	0	888	0	0	0	0	0	0	888	0	0	1	0	1	0	0	0	0	1	0	3	0	0	0	0	1	0	0	5	2	0	0	3	2018	0	0	2	3
462	1	0	0	0	1	0	0	0	1	0	1	0	1	0	0	0	0	0	4	0	0	0	1	0	0	0	0	0	1	0	0	2	0	0	0	0	0	0	1	3	0	9	0	12	2017	0	0	4	2
463	1	0	0	0	1	1	0	1	1	0	3	0	0	0	0	0	0	0	5	0	0	0	1	0	1	0	0	0	0	1	0	0	1	0	0	0	0	0	0	0	0	1	2	999	999	2	0	5	2
464	1	0	0	0	0	0	0	1	1	0	1	0	1	0	0	0	0	0	1	0	0	1	0	1	0	0	0	0	0	0	1	1	0	0	1	1	1	0	0	1	3	9	0	0	2015	0	0	2	4
465	1	0	0	0	0	0	0	1	1	0	1	0	1	0	0	0	0	0	4	0	0	0	1	1	1	0	0	0	1	1	0	3	0	1	0	0	1	0	0	3	2	0	0	7	2017	0	0	2	3
466	1	0	0	0	1	0	0	1	0	0	3	0	0	0	0	0	0	0	4	0	0	0	0	0	0	1	0	0	1	0	0	4	0	0	0	0	1	0	0	4	3	1	0	2	2016	0	0	4	3
467	1	0	0	0	1	0	0	1	0	0	1	0	1	0	0	0	0	0	1	0	1	0	0	0	0	0	1	0	0	0	0	1	0	1	0	0	1	0	0	4	1	2	0	11	2017	0	0	3	3
468	1	0	0	0	0	0	1	1	1	0	1	0	1	0	0	0	0	0	4	0	0	1	0	1	1	0	0	0	1	0	0	3	0	1	0	0	0	0	0	0	2	0	0	10	2017	0	0	5	4
469	1	0	0	0	0	0	0	0	0	1	1	0	1	0	0	0	0	0	4	0	0	0	0	1	0	0	0	0	1	0	0	3	0	1	0	0	0	0	0	4	2	0	0	999	1995	2	0	4	1
470	1	0	0	0	0	1	0	0	1	0	1	0	1	0	0	0	0	0	4	0	0	0	1	1	0	0	0	1	0	1	0	3	0	0	0	0	0	0	1	2	2	0	0	11	2017	0	0	4	1
471	1	1	0	0	1	0	0	1	1	0	2	0	1	0	0	0	0	0	3	0	0	0	1	1	1	0	0	0	0	1	0	1	0	1	0	0	1	0	0	1	2	0	888	888	888	0	0	5	1
472	1	0	1	0	0	1	0	0	0	0	0	0	1	0	0	0	0	0	4	0	0	0	0	1	0	0	0	0	1	0	0	3	0	0	0	0	0	0	1	1	2	0	0	11	2017	0	0	4	4
473	1	0	0	0	1	0	0	0	1	0	3	0	0	0	0	0	0	0	4	0	0	0	1	0	0	0	888	888	888	888	888	3	0	1	0	0	1	0	0	999	2	0	0	1	2018	0	0	4	2
[truncated: 9 more columns]

## Sheet: Codebook
Variable	Question / Explanation	Values
No	Consecutive number	n
Inst	Type of institution	0, HIV / STI counselling centre; 1, HIV specialist practice
Language	Language of the questionnaire	0, German; 1, English
Knowl_1	Before taking part in this survey, did you know what PrEP is?	0, yes; 1, no; 888, invalid response; 999, not stated
Knowl_2	If you already knew what PrEP is, where did you get that knowledge from? (multiple answers allowed)	(answers below)
Knowl_2_1	Not applicable (I didn’t know about PrEP)	0, not selected; 1, selected
Knowl_2_2	Friends / acquaintances	0, not selected; 1, selected
Knowl_2_3	Doctor	0, not selected; 1, selected
Knowl_2_4	Counselling center	0, not selected; 1, selected
Knowl_2_5	Magazine, journal or blog	0, not selected; 1, selected
Knowl_2_6	Dating app or platform	0, not selected; 1, selected
Knowl_2_7a	Elsewhere	0, not selected; 1, selected
Knowl_3	Do you agree or disagree with the following statement? “I am well informed about PrEP”	0, strongly disagree; 1, disagree; 2, neither agree nor disagree; 3, agree; 4, strongly agree; 888, invalid response; 999, not stated
Intake_1	Have you ever used PrEP?	0, no; 1, yes, but not on a regular basis; 2, yes, I regularly use it before and after risky sex (as needed); 3, yes, I use it continuously (daily pill); 888, invalid response; 999, not stated
Intake_2	If you have ever used PrEP, where did you get it from? (multiple answers allowed)	(answers below)
Intake_2_1	Not applicable (I have never used it)	0, not selected; 1, selected
Intake_2_2	A doctor prescribed it (private prescription)	0, not selected; 1, selected
Intake_2_3	Imported from another country (for example from the UK as a generic pill)	0, not selected; 1, selected
Intake_2_4	From pills I received for post-exposure prophylaxis (PEP)	0, not selected; 1, selected
Intake_2_5	From a friend’s HIV medication	0, not selected; 1, selected
Intake_2_6a	Other way	0, not selected; 1, selected
Intent_1	Do you agree or disagree with the following statement? “I would like to use PrEP myself”	0, not applicable (I already take PrEP); 1, strongly disagree; 2, disagree; 3, neither agree nor disagree; 4, agree; 5, strongly agree; 888, invalid response; 999, not stated
Intent_2	Under what circumstances would you use PrEP? (multiple answers allowed)	(answers below)
Intent_2_1	Not applicable (I already take PrEP)	0, not selected; 1, selected
Intent_2_2	I wouldn’t use it under any circumstances	0, not selected; 1, selected
Intent_2_3	If I had more information	0, not selected; 1, selected
Intent_2_4	If I had fewer worries about side effects	0, not selected; 1, selected
Intent_2_5	If a doctor prescribed it	0, not selected; 1, selected
Intent_2_6	If it was cheaper	0, not selected; 1, selected
Intent_2_7a	Other circumstance	0, not selected; 1, selected
Intent_3	If you are considering or already using PrEP, how would you prefer to take it?	(answers below)
Intent_3_1	Not applicable (I am not considering it)	0, not selected; 1, selected
Intent_3_2	Continuously (daily pill)	0, not selected; 1, selected
Intent_3_3	Before and after risky sex (as needed)	0, not selected; 1, selected
Intent_3_4	As an injection every few months	0, not selected; 1, selected
Intent_3_5	Not sure	0, not selected; 1, selected
Risk_1	Do you agree or disagree with the following statement? “Overall, PrEP is a safe way to prevent an infection with HIV”	0, strongly disagree; 1, disagree; 2, neither agree nor disagree; 3, agree; 4, strongly agree; 888, invalid response; 999, not stated
Risk_2	What risks do you see for people who use PrEP? (multiple answers allowed)	(answers below)
Risk_2_1	None	0, not selected; 1, selected
Risk_2_2	Mild / temporary side effects	0, not selected; 1, selected
Risk_2_3	Severe / permanent side effects	0, not selected; 1, selected
Risk_2_4	A higher risk of getting infected with HIV	0, not selected; 1, selected
Risk_2_5	A higher risk of getting infected with other sexually transmitted infections	0, not selected; 1, selected
Risk_2_6a	Other risks	0, not selected; 1, selected
Risk_2_7	Not sure	0, not selected; 1, selected
Risk_3	Do you agree or disagree with the following statement? “I have (or would have) anal sex without a condom more often when taking PrEP”	0, not applicable (I never use condoms anyway); 1, strongly disagree; 2, disagree; 3, neither agree nor disagree; 4, agree; 5, strongly agree; 888, invalid response; 999, not stated
Financ_1	Do you agree with the following statement? “I think PrEP should be paid for by German public health insurance”	0, No; 1, Yes, but only for men who are at high risk of getting infected with HIV; 2, Yes, for all men who have sex with men and want to use PrEP; 3, Not sure; 888 invalid response; 999, not stated
Financ_2	If German public health insurance continues NOT to pay for PrEP, what price per month do you think is acceptable?	0, up to 50 euros; 1, up to 100 euros; 2, up to 200 euros; 3, up to 300 euros; 4, up to 400 euros; 5, up to 500 euros; 6, up to 600 euros; 7, up to 700 euros; 8, up to 800 euros; 9, not sure; 888, invalid response; 999, not stated
SexBehav_1_1	When did you last get tested for HIV?	0, approximately _____/_____ (month / year); 1, I’ve never been tested; 2, I don’t know
SexBehav_1_2	Month
SexBehav_1_3	Year
Sexbehav_2	What do you think your current HIV status is?	0, I don’t have HIV; 1, I am HIV positive; 2, I don’t know; 888, invalid response; 999, not stated
SexBehav_3	Have you been diagnosed with a sexually transmitted infection in the last 6 months?	0, No / not that I know of; 1, Yes; 888, invalid response; 999, not stated
SexBehav_4	How would you describe your role when you have anal sex with another man?	0, I don’t engage in anal sex; 1, I am bottom only; 2, I am more bottom than top; 3I am top and bottom (versatile); 3, I am more top than bottom; 4, I am top only; 888, invalid response; 999, not stated
SexBehav_5	Do you agree or disagree with the following statement? “When I have sex, it is always as safe as I’d like it to be”	0, strongly disagree; 1, disagree; 2, neither agree nor disagree; 3, agree; 4, strongly agree; 888, invalid response; 999, not stated
SexBehav_6	Do you have HIV-positive friends or acquaintances?	(answers below)
SexBehav_6_1	Yes, close friends	0, not selected; 1, selected
SexBehav_6_2	Yes, acquaintances	0, not selected; 1, selected
SexBehav_6_3	No	0, not selected; 1, selected
SexBehav_7	How many men have you had anal sex with in the last 6 months?	0, None; 1, One; 2, 2 to 5; 3, 6 to 10; 4, More than 10; 888, invalid response; 999, not stated
SexBehav_8	How many men have you had anal sex with in the last 6 months without using a condom?	0, None; 1, One; 2, 2 to 5; 3, 6 to 10; 4, More than 10; 888, invalid response; 999, not stated
SocDem_2	Where do you currently live?	0, Berlin; 1, Other city in Germany; 2, Small town / countryside in Germany; 3, Other country; 888, invalid response; 999, not stated
SocDem_3	What is the highest degree or level of school you have completed?	0, Primary education; 1, Secondary education lasting up to year 10 (or similar); 2, Secondary education with apprenticeship; 3, Secondary education lasting up to year 12 (for example A Levels, high school diploma); 4, University degree (for example: Bachelor’s or Master’s degree); 888, invalid response; 999, not stated
SocDem_4	How do you feel about your finances?	0, I don’t always have enough money to pay for the things I need; 1, I have enough money to pay for the things I need; 2, I have more than enough money to pay for the things I need; 888, invalid response; 999, not stated
SocDem_5	What are your origins?	0, My parents and I were born in Germany; 1, One of my parents was born outside of Germany; 2, Both of my parents were born outside of Germany; 888, invalid response; 999, not stated Ο I was born outside of Germany
